# Supplementary material for: Wild-type C9orf72 expression is a genetic modifier of C9-ALS survival
Source: medRxiv. 2026 Feb 9:2026.02.06.26345684. Preprint. [Version 1] doi: 10.64898/2026.02.06.26345684 (PMC12919128; doi:10.64898/2026.02.06.26345684)
Supplement: Supplement 1 — Table S1: Metadata for 594 iPSC-derived motor neuron lines used in this study. Table S2: Table of top eQTLs for each gene, identified using a permutation test. Table S3: Table of top sQTLs for each intron cluster, identified using a permutation test. Table S4: Table of top caQTLs for each chromatin peak, identified using a permutation test. Table S5: Table of top conditionally independent eQTLs for each gene. Table S6: Table of top conditionally independent sQTLs for each intron cluster. Table S7: Table of top conditionally independent caQTLs for each chromatin peak. Table S8: Table of significant eQTLs that are also Project MinE GWAS variants. Table S9: Table of significant sQTLs that are also Project MinE GWAS variants. Table S10: Table of significant caQTLs that are also Project MinE GWAS variants. Table S11: Table of significant C9orf72 eQTLs identified after rerunning QTL analysis on subset of samples that do not include mutant repeat expansion carriers. Table S12: Table of significant C9orf72 exon 1a/1b sQTLs identified after rerunning QTL analysis on subset of samples that do not include mutant repeat expansion carriers. Table S13: Table of significant C9orf72 promoter chromatin peak caQTLs identified after rerunning QTL analysis on subset of samples that do not include mutant repeat expansion carriers. Table S14: List of ALS Compute sample IDs with available survival data at month-resolution used for C9-ALS subgroup analysis. Table S15: List of ALS Compute and Answer ALS sample IDs used for longitudinal ALSFRS-R Total C9-ALS subgroup analysis. Table S16: List of differential accessibly genomic positions significantly associated with the genotype of rs2492816 from ATAC-seq data at single base pair resolution. [file media-1.xlsx]

## Sheet: TableS1_metadata
GUID	genomics_ID	sex	estimated_pbmc	Sequencer	TSS_Enrichment	C9orf72_mutation_clinicalData	SOD1	C9orf72_mutation_RNA_ATAC	C9orf72_mutation_EH_repeatSize	C9orf72_mutation_PCR
NEUVM674HUA	CGND-HDA-01269-b38	Female	PBMC/NT-Cell	HiSeq4000	20.8779	NEG	No_Data	FALSE	N/A	Tested_noMutantExpansion
NEUHG791RV5	CGND-HDA-00600-b38	Female	PBMC/NT-Cell	HiSeq4000	17.0105	UNK	No_Data	FALSE	N/A	Tested_noMutantExpansion
NEUCE965ZGK	CGND-HDA-02586	Female	PBMC/NT-Cell	HiSeq4000	17.476	POS	No_Data	TRUE	6/131	Not_tested
NEUEM720BUU	CGND-HDA-01370	Female	PBMC/T-Cell	HiSeq4000	17.568	POS	No_Data	TRUE	5/858	Not_tested
NEUGJ081HKR	CGND-HDA-05568	Male	PBMC/T-Cell	HiSeq4000	17.8694	POS	No_Data	TRUE	N/A	Not_tested
NEUYM205MRL	CGND-HDA-02499	Male	PBMC/T-Cell	HiSeq4000	17.343	UNK	No_Data	FALSE	2026-02-02	Not_tested
NEUAA599TMX	CGND-HDA-00461-b38	Female	PBMC/NT-Cell	HiSeq4000	14.1419	UNK	No_Data	FALSE	N/A	Tested_noMutantExpansion
NEUYL149PRF	CGND-HDA-05629	Female	PBMC/T-Cell	HiSeq4000	25.5075	UNK	No_Data	FALSE	2026-02-02	Not_tested
NEUXX361RUG	CGND-HDA-03068	Female	PBMC/NT-Cell	HiSeq4000	16.6073	UNK	No_Data	FALSE	2026-02-07	Not_tested
NEUDT709YHN	CGND-HDA-00452-b38	Female	PBMC/NT-Cell	HiSeq4000	20.9718	POS	No_Data	TRUE	N/A	Tested_ExpansionFound
NEUGE540TC4	CGND-HDA-03445	Female	PBMC/T-Cell	HiSeq4000	19.1695	UNK	No_Data	TRUE	2026-05-26	Not_tested
NEUAJ025JC3	CGND-HDA-02226	Female	PBMC/T-Cell	HiSeq4000	24.6346	UNK	No_Data	FALSE	2026-02-06	Not_tested
NEUDD018KAH	CGND-HDA-02217	Female	PBMC/T-Cell	HiSeq4000	15.5592	NEG	No_Data	FALSE	2026-02-05	Not_tested
NEUJH290RH7	CGND-HDA-02543	Female	PBMC/T-Cell	HiSeq4000	18.0294	UNK	No_Data	FALSE	2026-02-05	Not_tested
NEUTN952DDG	CGND-HDA-01373	Female	PBMC/NT-Cell	HiSeq4000	18.6572	POS	No_Data	TRUE	2/741	Not_tested
NEURA639MK8	CGND-HDA-02523	Female	PBMC/T-Cell	HiSeq4000	18.7484	UNK	No_Data	FALSE	2026-02-07	Not_tested
NEUXP595FFP	CGND-HDA-01079-b38	Female	PBMC/NT-Cell	HiSeq4000	19.0929	UNK	No_Data	FALSE	N/A	Tested_noMutantExpansion
NEUKD025JPF	CGND-HDA-01463	Female	PBMC/NT-Cell	HiSeq4000	23.8868	UNK	No_Data	FALSE	2026-02-11	Not_tested
NEUDG000ZG5	CGND-HDA-02219	Female	PBMC/T-Cell	HiSeq4000	17.3212	NEG	No_Data	FALSE	2026-02-02	Not_tested
NEUUV825HYF	CGND-HDA-04922	Female	PBMC/T-Cell	HiSeq4000	19.3234	UNK	No_Data	FALSE	2026-02-02	Not_tested
NEUKW131XJ2	CGND-HDA-03252	Female	PBMC/T-Cell	HiSeq4000	19.9048	UNK	No_Data	FALSE	2026-02-11	Not_tested
NEUTD713DE3	CGND-HDA-00458-b38	Female	PBMC/T-Cell	HiSeq4000	13.9809	NEG	No_Data	FALSE	N/A	Tested_noMutantExpansion
NEUWP426NBR	CGND-HDA-05630	Female	PBMC/T-Cell	HiSeq4000	15.7247	UNK	No_Data	FALSE	2026-05-08	Not_tested
NEUGW326BRV	CGND-HDA-00256-b38	Female	PBMC/NT-Cell	HiSeq4000	12.6184	NEG	No_Data	FALSE	N/A	Tested_noMutantExpansion
NEUYY225MNZ	CGND-HDA-02236	Female	PBMC/T-Cell	HiSeq4000	16.4832	POS	NEG	TRUE	2/274	Not_tested
NEUPN525XEW	CGND-HDA-01087-b38	Female	PBMC/T-Cell	HiSeq4000	15.123	NEG	No_Data	FALSE	N/A	Tested_noMutantExpansion
NEUPR600MBU	CGND-HDA-00235-b38	Female	PBMC/T-Cell	HiSeq4000	16.5536	UNK	No_Data	FALSE	N/A	Tested_noMutantExpansion
NEUFE306EFY	CGND-HDA-03093	Female	PBMC/T-Cell	HiSeq4000	15.9558	UNK	No_Data	FALSE	2026-02-02	Not_tested
NEUCU245GBQ	CGND-HDA-02070	Male	PBMC/NT-Cell	HiSeq4000	16.9174	NEG	No_Data	FALSE	2026-02-02	Not_tested
NEUEB422WW0	CGND-HDA-03444	Female	PBMC/T-Cell	HiSeq4000	21.2489	UNK	No_Data	FALSE	2026-02-10	Not_tested
NEUVZ050YX7	CGND-HDA-03075	Male	PBMC/NT-Cell	HiSeq4000	16.0977	UNK	No_Data	FALSE	2026-02-08	Not_tested
NEUBD218YR3	CGND-HDA-02425	Male	PBMC/T-Cell	HiSeq4000	21.8763	UNK	No_Data	FALSE	2026-02-12	Not_tested
NEUEN476CLW	CGND-HDA-01285-b38	Male	PBMC/T-Cell	HiSeq4000	16.0652	POS	No_Data	TRUE	N/A	Tested_ExpansionFound
NEUTA689LN5	CGND-HDA-01070-b38	Female	PBMC/T-Cell	HiSeq4000	18.1523	NEG	No_Data	FALSE	N/A	Tested_noMutantExpansion
NEUVN746WKV	CGND-HDA-01190-b38	Female	PBMC/T-Cell	HiSeq4000	19.9016	UNK	No_Data	FALSE	N/A	Tested_noMutantExpansion
NEUAM655HF7	CGND-HDA-01164-b38	Female	PBMC/NT-Cell	HiSeq4000	18.0878	NEG	No_Data	FALSE	N/A	Tested_noMutantExpansion
NEUAW157NMJ	CGND-HDA-01134-b38	Male	PBMC/T-Cell	HiSeq4000	17.9272	UNK	No_Data	FALSE	N/A	Tested_noMutantExpansion
NEUFZ508VBV	CGND-HDA-03098	Female	PBMC/NT-Cell	HiSeq4000	18.939	UNK	No_Data	FALSE	2026-11-14	Not_tested
NEUHZ302VU4	CGND-HDA-01234-b38	Female	PBMC/T-Cell	HiSeq4000	19.8098	UNK	No_Data	FALSE	N/A	Tested_noMutantExpansion
NEUEY565NWT	CGND-HDA-02487	Female	PBMC/T-Cell	HiSeq4000	12.6841	UNK	No_Data	FALSE	2026-02-06	Not_tested
NEURJ861MMD	CGND-HDA-03142	Female	PBMC/NT-Cell	HiSeq4000	11.3616	UNK	No_Data	FALSE	2026-08-08	Not_tested
NEUXE491RMM	CGND-HDA-04907	Female	PBMC/NT-Cell	HiSeq4000	23.1426	NEG	No_Data	FALSE	2026-02-02	Not_tested
NEUVF888UHM	CGND-HDA-01203-b38	Female	PBMC/NT-Cell	HiSeq4000	12.7441	NEG	No_Data	FALSE	N/A	Tested_noMutantExpansion
NEUZT557DHF	CGND-HDA-01084-b38	Female	PBMC/NT-Cell	HiSeq4000	8.94056	UNK	No_Data	FALSE	N/A	Tested_noMutantExpansion
NEUYL008GM4	CGND-HDA-05590	Female	PBMC/T-Cell	HiSeq4000	19.8317	UNK	No_Data	FALSE	N/A	Not_tested
NEUEU558MNK	CGND-HDA-01165-b38	Female	PBMC/T-Cell	HiSeq4000	9.97221	UNK	No_Data	FALSE	N/A	Tested_noMutantExpansion
NEUHZ716BZ2	CGND-HDA-03280	Female	PBMC/T-Cell	HiSeq4000	21.0258	UNK	No_Data	FALSE	2026-02-05	Not_tested
NEUNA248WXL	CGND-HDA-02244	Female	PBMC/T-Cell	HiSeq4000	18.8599	UNK	No_Data	TRUE	2026-05-28	Not_tested
NEUJA217MTJ	CGND-HDA-00206-b38	Female	PBMC/T-Cell	HiSeq4000	19.2729	UNK	No_Data	FALSE	N/A	Tested_noMutantExpansion
NEUFB989DT1	CGND-HDA-01380	Female	PBMC/NT-Cell	HiSeq4000	15.0206	UNK	No_Data	FALSE	2026-02-02	Not_tested
NEUDA782GW3	CGND-HDA-03519	Female	PBMC/NT-Cell	HiSeq4000	19.0478	UNK	No_Data	FALSE	2026-02-02	Not_tested
NEUDM126GNG	CGND-HDA-03097	Female	PBMC/NT-Cell	HiSeq4000	17.2166	UNK	No_Data	FALSE	2026-02-05	Not_tested
NEUJA666PYD	CGND-HDA-00250-b38	Female	PBMC/T-Cell	HiSeq4000	20.9739	UNK	No_Data	FALSE	N/A	Tested_noMutantExpansion
NEURX909UL6	CGND-HDA-00580-b38	Female	PBMC/T-Cell	HiSeq4000	18.1967	UNK	No_Data	FALSE	N/A	Tested_noMutantExpansion
NEUBY734PFR	CGND-HDA-00446-b38	Female	PBMC/NT-Cell	HiSeq4000	23.1021	NEG	No_Data	FALSE	N/A	Tested_noMutantExpansion
NEUDE902GCT	CGND-HDA-01358	Female	PBMC/T-Cell	HiSeq4000	25.652	POS	No_Data	TRUE	4/901	Not_tested
NEUAB000NKC	CGND-HDA-00583-b38	Female	PBMC/T-Cell	HiSeq4000	21.4854	POS	NEG	TRUE	N/A	Tested_ExpansionFound
NEUWD538KT3	CGND-HDA-01236-b38	Male	PBMC/T-Cell	HiSeq4000	12.5412	POS	No_Data	TRUE	N/A	Tested_ExpansionFound
NEUGP781PDU	CGND-HDA-00257-b38	Male	PBMC/NT-Cell	HiSeq4000	10.8498	UNK	No_Data	FALSE	N/A	Tested_noMutantExpansion
NEULL588ALG	CGND-HDA-01153-b38	Male	PBMC/T-Cell	HiSeq4000	15.7085	UNK	No_Data	FALSE	N/A	Tested_noMutantExpansion
NEUAG603XLK	CGND-HDA-01158-b38	Female	PBMC/NT-Cell	HiSeq4000	16.1429	NEG	No_Data	FALSE	N/A	Tested_noMutantExpansion
NEUTJ613AH9	CGND-HDA-02064	Female	PBMC/T-Cell	HiSeq4000	16.4948	UNK	No_Data	FALSE	2026-02-05	Not_tested
NEUCN596RR3	CGND-HDA-01384	Female	PBMC/NT-Cell	HiSeq4000	19.5567	NEG	No_Data	FALSE	2026-05-10	Not_tested
NEUMN061ATZ	CGND-HDA-02488	Male	PBMC/T-Cell	HiSeq4000	16.5202	UNK	No_Data	FALSE	2026-09-16	Not_tested
NEUZX521TKK	CGND-HDA-01130-b38	Male	PBMC/T-Cell	HiSeq4000	21.9044	UNK	No_Data	FALSE	N/A	Tested_noMutantExpansion
NEUFZ500KDB	CGND-HDA-02223	Female	PBMC/T-Cell	HiSeq4000	15.034	UNK	No_Data	FALSE	2026-02-05	Not_tested
NEUUE852BB1	CGND-HDA-01353	Male	PBMC/NT-Cell	HiSeq4000	13.6754	UNK	No_Data	FALSE	2026-02-02	Not_tested
NEULY177TTN	CGND-HDA-00249-b38	Male	PBMC/T-Cell	HiSeq4000	15.2119	NEG	No_Data	FALSE	N/A	Tested_noMutantExpansion
NEUPH301NNX	CGND-HDA-04923	Male	PBMC/T-Cell	HiSeq4000	17.9782	UNK	No_Data	FALSE	2026-02-05	Not_tested
NEUEK191WYC	CGND-HDA-01056-b38	Male	PBMC/NT-Cell	HiSeq4000	14.3512	UNK	No_Data	FALSE	N/A	Tested_noMutantExpansion
NEURR881FKY	CGND-HDA-01381	Male	PBMC/T-Cell	HiSeq4000	18.1397	NEG	No_Data	FALSE	2026-02-08	Not_tested
NEUCV809LL4	CGND-HDA-03801	Female	PBMC/NT-Cell	HiSeq4000	17.8235	UNK	No_Data	FALSE	2026-02-08	Not_tested
NEUNW343RXP	CGND-HDA-03579	Male	PBMC/T-Cell	HiSeq4000	10.4283	UNK	No_Data	FALSE	2026-02-05	Not_tested
NEUME498PCJ	CGND-HDA-00444-b38	Male	PBMC/NT-Cell	HiSeq4000	18.4971	NEG	No_Data	FALSE	N/A	Tested_noMutantExpansion
NEUYK029WUU	CGND-HDA-00606-b38	Female	PBMC/T-Cell	HiSeq4000	15.8213	UNK	No_Data	FALSE	N/A	Tested_noMutantExpansion
NEUAF553MJ3	CGND-HDA-00586-b38	Female	PBMC/NT-Cell	HiSeq4000	19.1667	NEG	No_Data	FALSE	N/A	Tested_noMutantExpansion
NEUHW590KBH	CGND-HDA-01091-b38	Female	PBMC/NT-Cell	HiSeq4000	16.1793	UNK	No_Data	TRUE	N/A	Tested_ExpansionFound
NEUJX341NDP	CGND-HDA-03219	Female	PBMC/T-Cell	HiSeq4000	16.4838	UNK	No_Data	FALSE	2026-02-02	Not_tested
NEUBC998WWB	CGND-HDA-01055-b38	Male	PBMC/NT-Cell	HiSeq4000	13.925	NEG	No_Data	FALSE	N/A	Tested_noMutantExpansion
NEUFH122WN7	CGND-HDA-01383	Male	PBMC/T-Cell	HiSeq4000	13.4129	UNK	No_Data	FALSE	2026-02-05	Not_tested
NEUBK117YXL	CGND-HDA-01071-b38	Male	PBMC/T-Cell	HiSeq4000	16.3512	UNK	No_Data	FALSE	N/A	Tested_noMutantExpansion
NEUJY426MBU	CGND-HDA-00202-b38	Male	PBMC/NT-Cell	HiSeq4000	15.8506	NEG	No_Data	FALSE	N/A	Tested_noMutantExpansion
NEUVJ560JGZ	CGND-HDA-00247-b38	Male	PBMC/NT-Cell	HiSeq4000	12.3387	UNK	No_Data	FALSE	N/A	Tested_noMutantExpansion
NEUXP289KRC	CGND-HDA-02216	Female	PBMC/T-Cell	HiSeq4000	16.6124	UNK	POS	FALSE	2026-08-18	Not_tested
NEUMN012EVP	CGND-HDA-00187-b38	Male	PBMC/T-Cell	HiSeq4000	17.9479	UNK	No_Data	FALSE	N/A	Tested_noMutantExpansion
NEUGD965XVD	CGND-HDA-00204-b38	Male	PBMC/T-Cell	HiSeq4000	14.3502	NEG	NEG	FALSE	N/A	Tested_noMutantExpansion
NEUTA057AF6	CGND-HDA-00207-b38	Male	PBMC/NT-Cell	HiSeq4000	17.4801	NEG	POS	FALSE	N/A	Tested_noMutantExpansion
NEUFY342UNG	CGND-HDA-00240-b38	Male	PBMC/NT-Cell	HiSeq4000	19.3177	UNK	No_Data	FALSE	N/A	Tested_noMutantExpansion
NEUMY871DGF	CGND-HDA-00241-b38	Male	PBMC/T-Cell	HiSeq4000	17.9093	UNK	No_Data	FALSE	N/A	Tested_noMutantExpansion
NEUCA748GF2	CGND-HDA-02548	Female	PBMC/T-Cell	HiSeq4000	15.6149	UNK	No_Data	FALSE	2026-02-08	Not_tested
NEUXV122FN3	CGND-HDA-00251-b38	Male	PBMC/T-Cell	HiSeq4000	21.5007	UNK	No_Data	FALSE	N/A	Tested_noMutantExpansion
NEUBA169GXD	CGND-HDA-00242-b38	Male	PBMC/NT-Cell	HiSeq4000	15.6346	UNK	No_Data	FALSE	N/A	Tested_noMutantExpansion
NEUJH197AK2	CGND-HDA-00212-b38	Male	PBMC/NT-Cell	HiSeq4000	19.03	UNK	No_Data	FALSE	N/A	Tested_noMutantExpansion
NEUVR636VTP	CGND-HDA-00581-b38	Male	PBMC/T-Cell	HiSeq4000	17.7377	NEG	No_Data	FALSE	N/A	Tested_noMutantExpansion
NEUZV656DD1	CGND-HDA-00211-b38	Male	PBMC/T-Cell	HiSeq4000	17.8582	UNK	No_Data	FALSE	N/A	Tested_noMutantExpansion
NEULL648LJ1	CGND-HDA-02590	Female	PBMC/T-Cell	HiSeq4000	14.4831	NEG	No_Data	FALSE	2026-02-18	Not_tested
NEUZN836GME	CGND-HDA-00234-b38	Male	PBMC/NT-Cell	HiSeq4000	14.9053	UNK	No_Data	FALSE	N/A	Tested_noMutantExpansion
NEUTU360YJY	CGND-HDA-00582-b38	Male	PBMC/NT-Cell	HiSeq4000	15.3259	NEG	No_Data	FALSE	N/A	Tested_noMutantExpansion
NEULL933JXY	CGND-HDA-03392	Female	PBMC/T-Cell	HiSeq4000	18.9329	UNK	No_Data	FALSE	2026-02-05	Not_tested
NEUZX847VWV	CGND-HDA-00253-b38	Male	PBMC/NT-Cell	HiSeq4000	16.6615	UNK	No_Data	FALSE	N/A	Tested_noMutantExpansion
NEUJX780XXK	CGND-HDA-00254-b38	Male	PBMC/NT-Cell	HiSeq4000	18.7083	NEG	No_Data	FALSE	N/A	Not_tested
NEUGR121TFD	CGND-HDA-00245-b38	Male	PBMC/T-Cell	HiSeq4000	19.441	UNK	No_Data	FALSE	N/A	Tested_noMutantExpansion
NEUYH924UCE	CGND-HDA-00451-b38	Male	PBMC/T-Cell	HiSeq4000	17.4457	UNK	No_Data	FALSE	N/A	Tested_noMutantExpansion
NEUCF538BRM	CGND-HDA-00610-b38	Male	PBMC/NT-Cell	HiSeq4000	19.8755	UNK	No_Data	FALSE	N/A	Tested_noMutantExpansion
NEUTB230DA3	CGND-HDA-00613-b38	Male	PBMC/NT-Cell	HiSeq4000	12.7636	UNK	No_Data	FALSE	N/A	Tested_noMutantExpansion
NEUPK546ZLD	CGND-HDA-00246-b38	Female	PBMC/T-Cell	HiSeq4000	14.4195	POS	No_Data	TRUE	N/A	Tested_ExpansionFound
NEUCV136DHM	CGND-HDA-02542	Male	PBMC/T-Cell	HiSeq4000	20.4063	UNK	No_Data	FALSE	2026-02-02	Not_tested
NEUHG644RYB	CGND-HDA-01374	Male	PBMC/T-Cell	HiSeq4000	17.3391	UNK	No_Data	FALSE	2026-02-08	Not_tested
NEUDG272XWC	CGND-HDA-00589-b38	Male	PBMC/T-Cell	HiSeq4000	16.3239	UNK	No_Data	FALSE	N/A	Tested_noMutantExpansion
NEUVW999FP9	CGND-HDA-00619-b38	Male	PBMC/NT-Cell	HiSeq4000	13.0697	NEG	NEG	FALSE	N/A	Tested_noMutantExpansion
NEUHB491NGF	CGND-HDA-00602-b38	Male	PBMC/NT-Cell	HiSeq4000	15.6729	UNK	No_Data	FALSE	N/A	Tested_noMutantExpansion
NEURX315DYH	CGND-HDA-00587-b38	Male	PBMC/NT-Cell	HiSeq4000	18.8781	UNK	No_Data	FALSE	N/A	Tested_noMutantExpansion
NEUNG326MFP	CGND-HDA-00601-b38	Male	PBMC/T-Cell	HiSeq4000	16.8822	UNK	No_Data	FALSE	N/A	Tested_noMutantExpansion
NEUMT184NWC	CGND-HDA-03149	Female	PBMC/NT-Cell	HiSeq4000	16.3948	UNK	No_Data	FALSE	2026-02-02	Not_tested
NEULP998KDJ	CGND-HDA-00456-b38	Male	PBMC/T-Cell	HiSeq4000	15.0493	UNK	No_Data	FALSE	N/A	Tested_noMutantExpansion
NEUYP235ZLD	CGND-HDA-00255-b38	Male	PBMC/T-Cell	HiSeq4000	17.3241	NEG	NEG	FALSE	N/A	Tested_noMutantExpansion
NEUHV216EHA	CGND-HDA-00443-b38	Male	PBMC/NT-Cell	HiSeq4000	16.1387	UNK	No_Data	FALSE	N/A	Tested_noMutantExpansion
NEUTD314VFT	CGND-HDA-00608-b38	Male	PBMC/T-Cell	HiSeq4000	16.9946	NEG	NEG	FALSE	N/A	Tested_noMutantExpansion
NEUUL256UC9	CGND-HDA-00615-b38	Male	PBMC/T-Cell	HiSeq4000	18.8434	POS	NEG	TRUE	N/A	Tested_ExpansionFound
NEUVX902YNL	CGND-HDA-00376-b38	Male	PBMC/NT-Cell	HiSeq4000	17.1678	POS	No_Data	TRUE	N/A	Tested_ExpansionFound
NEUAE993EPR	CGND-HDA-03249	Female	PBMC/T-Cell	HiSeq4000	16.5659	NEG	No_Data	FALSE	2026-02-02	Not_tested
NEUVW680LPK	CGND-HDA-01085-b38	Male	PBMC/T-Cell	HiSeq4000	14.2905	POS	NEG	TRUE	N/A	Tested_ExpansionFound
NEUEC400NYR	CGND-HDA-04912	Female	PBMC/T-Cell	HiSeq4000	15.0533	UNK	No_Data	FALSE	2026-02-07	Not_tested
NEUWX167DAH	CGND-HDA-00460-b38	Male	PBMC/NT-Cell	HiSeq4000	17.4751	UNK	No_Data	FALSE	N/A	Tested_noMutantExpansion
NEUAW717TN6	CGND-HDA-01281-b38	Male	PBMC/NT-Cell	HiSeq4000	16.9438	NEG	No_Data	FALSE	N/A	Tested_noMutantExpansion
NEUZP278MR4	CGND-HDA-00617-b38	Male	PBMC/NT-Cell	HiSeq4000	15.2292	UNK	No_Data	FALSE	N/A	Tested_noMutantExpansion
NEULZ548ZXV	CGND-HDA-01061-b38	Female	PBMC/NT-Cell	HiSeq4000	16.8072	UNK	No_Data	FALSE	N/A	Tested_noMutantExpansion
NEUPL878MTL	CGND-HDA-02853	Female	PBMC/T-Cell	HiSeq4000	15.2123	UNK	No_Data	FALSE	2026-02-05	Not_tested
NEUTM934BPY	CGND-HDA-00203-b38	Female	PBMC/T-Cell	NovaSeq6000	10.0092	UNK	No_Data	FALSE	N/A	Tested_noMutantExpansion
NEUEN017PCJ	CGND-HDA-01073-b38	Male	PBMC/T-Cell	NovaSeq6000	15.1007	NEG	NEG	FALSE	N/A	Tested_noMutantExpansion
NEUWH380YHV	CGND-HDA-01074-b38	Male	PBMC/NT-Cell	NovaSeq6000	15.3562	UNK	No_Data	FALSE	N/A	Tested_noMutantExpansion
NEUHL999WWT	CGND-HDA-01063-b38	Male	PBMC/T-Cell	NovaSeq6000	11.8028	UNK	No_Data	FALSE	N/A	Tested_noMutantExpansion
NEUGL543NJ1	CGND-HDA-01076-b38	Female	PBMC/NT-Cell	NovaSeq6000	11.2773	UNK	No_Data	FALSE	N/A	Tested_noMutantExpansion
NEURJ362MXH	CGND-HDA-01078-b38	Female	PBMC/NT-Cell	NovaSeq6000	18.2437	UNK	No_Data	FALSE	N/A	Tested_noMutantExpansion
NEUFV237VCZ	CGND-HDA-01369	Male	PBMC/T-Cell	NovaSeq6000	13.3761	POS	No_Data	TRUE	2/993	Not_tested
NEUWJ389FC7	CGND-HDA-01053-b38	Male	PBMC/T-Cell	NovaSeq6000	14.2231	NEG	NEG	FALSE	N/A	Tested_noMutantExpansion
NEUBD288RXQ	CGND-HDA-01064-b38	Male	PBMC/NT-Cell	NovaSeq6000	14.8168	UNK	No_Data	FALSE	N/A	Tested_noMutantExpansion
NEULD354RZB	CGND-HDA-01065-b38	Male	PBMC/NT-Cell	NovaSeq6000	13.9284	UNK	No_Data	FALSE	N/A	Tested_noMutantExpansion
NEUHM532NDD	CGND-HDA-01066-b38	Female	PBMC/T-Cell	NovaSeq6000	11.6925	UNK	No_Data	FALSE	N/A	Tested_noMutantExpansion
NEUAT234RK6	CGND-HDA-01068-b38	Male	PBMC/NT-Cell	NovaSeq6000	20.1342	UNK	No_Data	TRUE	N/A	Tested_ExpansionFound
NEUYY878JGP	CGND-HDA-04910	Male	PBMC/NT-Cell	NovaSeq6000	17.836	NEG	No_Data	FALSE	2026-05-07	Not_tested
NEULA777DBT	CGND-HDA-01057-b38	Male	PBMC/NT-Cell	NovaSeq6000	17.2894	UNK	No_Data	FALSE	N/A	Tested_noMutantExpansion
NEUJY536DKF	CGND-HDA-00620-b38	Male	PBMC/T-Cell	NovaSeq6000	16.0132	UNK	No_Data	FALSE	N/A	Tested_noMutantExpansion
NEUGW340YEB	CGND-HDA-00621-b38	Female	PBMC/NT-Cell	NovaSeq6000	18.8613	NEG	No_Data	FALSE	N/A	Tested_noMutantExpansion
NEUWT164JRQ	CGND-HDA-03144	Female	PBMC/T-Cell	NovaSeq6000	18.4603	UNK	No_Data	FALSE	2026-02-05	Not_tested
NEUCB613CA9	CGND-HDA-01090-b38	Male	PBMC/NT-Cell	NovaSeq6000	16.4036	NEG	No_Data	FALSE	N/A	Tested_noMutantExpansion
NEUYG298CA9	CGND-HDA-01462	Male	PBMC/T-Cell	NovaSeq6000	16.5686	UNK	No_Data	FALSE	2026-02-08	Not_tested
NEUHW530WD8	CGND-HDA-01337-b38	Male	PBMC/T-Cell	NovaSeq6000	18.2552	NEG	No_Data	FALSE	2026-02-08	Not_tested
NEUTL699WJ0	CGND-HDA-01059-b38	Female	PBMC/NT-Cell	NovaSeq6000	16.2248	UNK	No_Data	FALSE	N/A	Tested_noMutantExpansion
NEUAX665ZHY	CGND-HDA-01086-b38	Male	PBMC/NT-Cell	NovaSeq6000	18.4361	UNK	No_Data	FALSE	N/A	Tested_noMutantExpansion
NEUDP155HFH	CGND-HDA-05564	Male	PBMC/NT-Cell	NovaSeq6000	17.0655	NEG	No_Data	FALSE	N/A	Not_tested
NEUPR357AUF	CGND-HDA-04901	Female	PBMC/NT-Cell	NovaSeq6000	17.0227	NEG	No_Data	FALSE	2026-02-07	Not_tested
NEUJC191RLE	CGND-HDA-01159-b38	Male	PBMC/NT-Cell	NovaSeq6000	18.8312	UNK	No_Data	FALSE	N/A	Tested_noMutantExpansion
NEUZL045YD3	CGND-HDA-03283	Female	PBMC/T-Cell	NovaSeq6000	15.686	UNK	No_Data	FALSE	2026-02-15	Not_tested
NEUZY975XKL	CGND-HDA-01338-b38	Male	PBMC/NT-Cell	NovaSeq6000	12.1821	NEG	No_Data	FALSE	2026-02-02	Not_tested
NEUFX386KMB	CGND-HDA-05622	Male	PBMC/NT-Cell	NovaSeq6000	17.8973	NEG	No_Data	FALSE	2026-05-11	Not_tested
NEUMH634MKT	CGND-HDA-00445-b38	Female	PBMC/T-Cell	NovaSeq6000	10.2261	UNK	No_Data	FALSE	N/A	Tested_noMutantExpansion
NEUVV225XKB	CGND-HDA-04899	Male	PBMC/T-Cell	NovaSeq6000	13.4559	NEG	NEG	FALSE	2026-02-05	Not_tested
NEUJK720JCL	CGND-HDA-01372	Female	PBMC/T-Cell	NovaSeq6000	12.2145	NEG	No_Data	FALSE	2026-02-08	Not_tested
NEULT851ENP	CGND-HDA-04911	Male	PBMC/T-Cell	NovaSeq6000	13.2152	UNK	No_Data	FALSE	2026-06-07	Not_tested
NEUNZ171UYF	CGND-HDA-01092-b38	Male	PBMC/T-Cell	NovaSeq6000	10.3985	NEG	No_Data	FALSE	N/A	Tested_noMutantExpansion
NEUBW008RJ5	CGND-HDA-01160-b38	Female	PBMC/NT-Cell	NovaSeq6000	11.0221	UNK	No_Data	FALSE	N/A	Tested_noMutantExpansion
NEUXG265ME9	CGND-HDA-01161-b38	Male	PBMC/T-Cell	NovaSeq6000	13.3892	UNK	No_Data	FALSE	N/A	Tested_noMutantExpansion
NEUCT022VTK	CGND-HDA-01131-b38	Male	PBMC/NT-Cell	NovaSeq6000	11.7007	UNK	No_Data	FALSE	N/A	Tested_noMutantExpansion
NEUYC198DCR	CGND-HDA-01124-b38	Male	PBMC/NT-Cell	NovaSeq6000	13.0617	UNK	No_Data	FALSE	N/A	Tested_noMutantExpansion
NEUZT902WVB	CGND-HDA-01336-b38	Male	PBMC/NT-Cell	NovaSeq6000	10.4822	UNK	No_Data	FALSE	2026-02-07	Not_tested
NEUXH833LL4	CGND-HDA-01280-b38	Male	PBMC/NT-Cell	NovaSeq6000	11.8357	UNK	No_Data	FALSE	N/A	Tested_noMutantExpansion
NEUAY067UTB	CGND-HDA-00238-b38	Female	PBMC/NT-Cell	NovaSeq6000	9.82895	NEG	No_Data	FALSE	2026-02-02	Tested_noMutantExpansion
NEUAG241NUD	CGND-HDA-02218	Male	PBMC/NT-Cell	NovaSeq6000	13.0267	UNK	No_Data	FALSE	2026-02-08	Not_tested
NEUWN092BVG	CGND-HDA-03545	Female	PBMC/T-Cell	NovaSeq6000	10.1092	UNK	No_Data	FALSE	2026-02-12	Not_tested
NEUVP060WFG	CGND-HDA-01146-b38	Male	PBMC/T-Cell	NovaSeq6000	14.4372	UNK	No_Data	FALSE	N/A	Tested_noMutantExpansion
NEUGR539MVT	CGND-HDA-01186-b38	Male	PBMC/NT-Cell	NovaSeq6000	17.3181	UNK	No_Data	FALSE	N/A	Tested_noMutantExpansion
NEUNL303HLF	CGND-HDA-01162-b38	Female	PBMC/NT-Cell	NovaSeq6000	12.3687	NEG	No_Data	FALSE	N/A	Tested_noMutantExpansion
NEUXP495XE2	CGND-HDA-01147-b38	Male	PBMC/NT-Cell	NovaSeq6000	13.2822	UNK	No_Data	FALSE	N/A	Tested_noMutantExpansion
NEUDM949BAR	CGND-HDA-01283-b38	Female	PBMC/T-Cell	NovaSeq6000	13.0808	UNK	No_Data	FALSE	N/A	Tested_noMutantExpansion
NEUYG208KVV	CGND-HDA-01149-b38	Male	PBMC/NT-Cell	NovaSeq6000	15.4879	UNK	No_Data	FALSE	N/A	Tested_noMutantExpansion
NEUXC258VTR	CGND-HDA-03147	Female	PBMC/T-Cell	NovaSeq6000	13.1559	UNK	No_Data	FALSE	2026-02-02	Not_tested
NEUDY534KGP	CGND-HDA-01163-b38	Female	PBMC/T-Cell	NovaSeq6000	10.5268	UNK	No_Data	FALSE	N/A	Tested_noMutantExpansion
NEUVU735HU6	CGND-HDA-01264-b38	Male	PBMC/NT-Cell	NovaSeq6000	10.5864	UNK	No_Data	FALSE	N/A	Tested_noMutantExpansion
NEURF720KHA	CGND-HDA-01150-b38	Male	PBMC/T-Cell	NovaSeq6000	11.6929	UNK	No_Data	FALSE	N/A	Tested_noMutantExpansion
NEUZD231YZ6	CGND-HDA-01266-b38	Male	PBMC/T-Cell	NovaSeq6000	13.2425	UNK	No_Data	FALSE	N/A	Tested_noMutantExpansion
NEUAL076FCE	CGND-HDA-05631	Male	PBMC/NT-Cell	NovaSeq6000	13.5891	UNK	No_Data	FALSE	2026-02-17	Not_tested
NEUDH063DEA	CGND-HDA-01376	Male	PBMC/T-Cell	NovaSeq6000	9.7782	UNK	No_Data	FALSE	2026-02-06	Not_tested
NEUZK054DP5	CGND-HDA-01151-b38	Male	PBMC/NT-Cell	NovaSeq6000	11.9301	UNK	No_Data	FALSE	N/A	Tested_noMutantExpansion
NEUAP285GGU	CGND-HDA-02850	Female	PBMC/T-Cell	NovaSeq6000	8.49989	UNK	No_Data	FALSE	2026-02-05	Not_tested
NEUEU318NY2	CGND-HDA-01166-b38	Female	PBMC/NT-Cell	NovaSeq6000	8.83667	NEG	No_Data	FALSE	N/A	Tested_noMutantExpansion
NEUNJ155KYL	CGND-HDA-01196-b38	Male	PBMC/NT-Cell	NovaSeq6000	9.03623	NEG	NEG	FALSE	N/A	Tested_noMutantExpansion
NEUKP160HX8	CGND-HDA-01195-b38	Male	PBMC/NT-Cell	NovaSeq6000	11.3402	UNK	No_Data	FALSE	N/A	Tested_noMutantExpansion
NEUZW701NNF	CGND-HDA-01238-b38	Male	PBMC/T-Cell	NovaSeq6000	10.1765	POS	No_Data	TRUE	N/A	Tested_ExpansionFound
NEUTL257PNR	CGND-HDA-01154-b38	Male	PBMC/T-Cell	NovaSeq6000	10.4561	UNK	No_Data	FALSE	N/A	Tested_noMutantExpansion
NEUWM344ZLM	CGND-HDA-00622-b38	Female	PBMC/T-Cell	NovaSeq6000	11.1812	UNK	POS	FALSE	N/A	Tested_noMutantExpansion
NEUDT762KUL	CGND-HDA-03578	Female	PBMC/T-Cell	NovaSeq6000	14.353	UNK	No_Data	FALSE	2026-02-02	Not_tested
NEUEY478NZP	CGND-HDA-05567	Male	PBMC/T-Cell	NovaSeq6000	14.4492	NEG	POS	FALSE	N/A	Not_tested
NEUCT842RJV	CGND-HDA-01371	Male	PBMC/T-Cell	NovaSeq6000	11.9794	UNK	POS	FALSE	2026-02-02	Not_tested
NEUBT273FH3	CGND-HDA-04842	Female	PBMC/T-Cell	NovaSeq6000	17.4552	UNK	POS	FALSE	2026-02-08	Not_tested
NEUHK991AVP	CGND-HDA-03224	Male	PBMC/T-Cell	NovaSeq6000	15.3264	NEG	POS	FALSE	2026-02-06	Not_tested
NEUHY206ZEQ	CGND-HDA-02704	Male	PBMC/T-Cell	NovaSeq6000	10.8373	UNK	No_Data	FALSE	2026-02-02	Not_tested
NEUEB210XRC	CGND-HDA-03584	Male	PBMC/T-Cell	NovaSeq6000	12.7474	UNK	No_Data	FALSE	2026-02-05	Not_tested
NEUML507PFJ	CGND-HDA-02222	Female	PBMC/T-Cell	NovaSeq6000	8.50467	UNK	No_Data	FALSE	2026-02-08	Not_tested
NEUMF089KLV	CGND-HDA-03591	Male	PBMC/T-Cell	NovaSeq6000	14.0549	UNK	No_Data	FALSE	2026-02-13	Not_tested
NEUPW536ZKZ	CGND-HDA-03282	Male	PBMC/T-Cell	NovaSeq6000	12.1008	UNK	No_Data	FALSE	2026-02-06	Not_tested
NEUYC303AJY	CGND-HDA-01200-b38	Male	PBMC/T-Cell	NovaSeq6000	9.3581	UNK	No_Data	FALSE	N/A	Tested_noMutantExpansion
NEUUL311NRQ	CGND-HDA-01272-b38	Male	PBMC/T-Cell	NovaSeq6000	17.8126	UNK	No_Data	FALSE	N/A	Tested_noMutantExpansion
NEUYC055XPZ	CGND-HDA-01273-b38	Male	PBMC/T-Cell	NovaSeq6000	12.7055	UNK	No_Data	FALSE	N/A	Tested_noMutantExpansion
NEUUF613PHL	CGND-HDA-01388	Male	PBMC/T-Cell	NovaSeq6000	15.6748	UNK	No_Data	FALSE	2026-02-11	Not_tested
NEUET072VDG	CGND-HDA-04903	Male	PBMC/NT-Cell	NovaSeq6000	14.6592	UNK	No_Data	FALSE	2026-02-02	Not_tested
NEUFH461AAN	CGND-HDA-04909	Male	PBMC/T-Cell	NovaSeq6000	17.1289	UNK	No_Data	FALSE	2026-02-02	Not_tested
NEUNR020KV6	CGND-HDA-01390	Female	PBMC/NT-Cell	NovaSeq6000	17.7246	UNK	No_Data	FALSE	2026-02-02	Not_tested
NEUJG311WGV	CGND-HDA-01287-b38	Male	PBMC/T-Cell	NovaSeq6000	12.8238	UNK	No_Data	FALSE	N/A	Tested_noMutantExpansion
NEUJP935AVF	CGND-HDA-02526	Female	PBMC/NT-Cell	NovaSeq6000	16.8235	NEG	No_Data	FALSE	2026-02-02	Not_tested
NEUZJ053JGZ	CGND-HDA-01391	Male	PBMC/T-Cell	NovaSeq6000	18.0305	UNK	No_Data	FALSE	2026-02-02	Not_tested
NEUWZ614ARQ	CGND-HDA-01274-b38	Male	PBMC/T-Cell	NovaSeq6000	14.8271	UNK	No_Data	FALSE	N/A	Tested_noMutantExpansion
NEUXD985ZU1	CGND-HDA-01288-b38	Male	PBMC/NT-Cell	NovaSeq6000	17.9757	UNK	No_Data	FALSE	N/A	Tested_noMutantExpansion
NEUKR376CW3	CGND-HDA-01275-b38	Female	PBMC/T-Cell	NovaSeq6000	16.708	NEG	No_Data	FALSE	N/A	Tested_noMutantExpansion
NEUJL595JAZ	CGND-HDA-01235-b38	Female	PBMC/T-Cell	NovaSeq6000	14.9807	NEG	NEG	FALSE	N/A	Tested_noMutantExpansion
NEUPM937TMY	CGND-HDA-05578	Male	PBMC/T-Cell	NovaSeq6000	15.4532	NEG	No_Data	FALSE	2026-02-10	Not_tested
NEULY328CRJ	CGND-HDA-01347	Male	PBMC/NT-Cell	NovaSeq6000	15.6163	UNK	No_Data	FALSE	2026-02-02	Not_tested
NEUVR814YCY	CGND-HDA-01396	Female	PBMC/T-Cell	NovaSeq6000	16.3281	UNK	No_Data	FALSE	2026-05-13	Not_tested
NEUJG885PY7	CGND-HDA-01348	Male	PBMC/NT-Cell	NovaSeq6000	16.5348	UNK	No_Data	FALSE	2026-02-08	Not_tested
NEURV546WMW	CGND-HDA-02710	Female	PBMC/NT-Cell	NovaSeq6000	16.4559	UNK	No_Data	FALSE	2026-02-05	Not_tested
NEUMX408BMF	CGND-HDA-02492	Male	PBMC/T-Cell	NovaSeq6000	14.5477	UNK	No_Data	FALSE	2026-02-02	Not_tested
NEULH618DXF	CGND-HDA-02068	Female	PBMC/T-Cell	NovaSeq6000	13.7215	NEG	No_Data	FALSE	2026-05-10	Not_tested
NEUWZ387HEM	CGND-HDA-01375	Male	PBMC/NT-Cell	NovaSeq6000	12.6042	NEG	No_Data	FALSE	2026-08-08	Not_tested
NEUTK103LA2	CGND-HDA-01400	Male	PBMC/T-Cell	NovaSeq6000	18.3363	UNK	No_Data	FALSE	2026-06-06	Not_tested
NEUHT665KDA	CGND-HDA-03232	Male	PBMC/NT-Cell	NovaSeq6000	13.8446	NEG	No_Data	FALSE	2026-02-10	Not_tested
NEURJ448YCV	CGND-HDA-01403	Male	PBMC/T-Cell	NovaSeq6000	12.5479	UNK	No_Data	FALSE	2026-02-10	Not_tested
NEUKJ497WBB	CGND-HDA-02067	Male	PBMC/T-Cell	NovaSeq6000	14.5915	NEG	No_Data	FALSE	2026-05-05	Not_tested
NEUVV115HWH	CGND-HDA-00585-b38	Female	PBMC/T-Cell	NovaSeq6000	12.8228	UNK	No_Data	FALSE	N/A	Tested_noMutantExpansion
NEUKY696CC9	CGND-HDA-02480	Female	PBMC/NT-Cell	NovaSeq6000	13.2235	UNK	No_Data	FALSE	2026-08-08	Not_tested
NEUWL486NRA	CGND-HDA-01405	Male	PBMC/T-Cell	NovaSeq6000	16.9189	UNK	No_Data	FALSE	2026-02-10	Not_tested
NEUCT440NYE	CGND-HDA-01343	Male	PBMC/T-Cell	NovaSeq6000	15.3335	UNK	No_Data	FALSE	2026-02-05	Not_tested
NEUCW352BPV	CGND-HDA-01341	Male	PBMC/T-Cell	NovaSeq6000	16.5768	UNK	No_Data	FALSE	2026-02-06	Not_tested
NEUYR183FYF	CGND-HDA-01406	Male	PBMC/T-Cell	NovaSeq6000	14.2011	UNK	No_Data	FALSE	2026-02-04	Not_tested
NEUWH955FJF	CGND-HDA-01356	Female	PBMC/T-Cell	NovaSeq6000	13.4239	UNK	No_Data	FALSE	2026-02-02	Not_tested
NEUCP068CPY	CGND-HDA-01345	Female	PBMC/T-Cell	NovaSeq6000	12.7697	POS	No_Data	TRUE	2/1000	Not_tested
NEUWD781PHK	CGND-HDA-01354	Male	PBMC/NT-Cell	NovaSeq6000	12.7209	UNK	No_Data	FALSE	2026-02-05	Not_tested
NEUWY079WUH	CGND-HDA-02239	Male	PBMC/NT-Cell	NovaSeq6000	10.9642	UNK	No_Data	FALSE	2026-02-08	Not_tested
NEUHR975AFM	CGND-HDA-01355	Male	PBMC/T-Cell	NovaSeq6000	12.7479	UNK	No_Data	FALSE	2026-02-06	Not_tested
NEUNP157FRQ	CGND-HDA-01344	Male	PBMC/T-Cell	NovaSeq6000	11.8174	UNK	No_Data	FALSE	2026-06-13	Not_tested
NEUTZ821KW9	CGND-HDA-03235	Female	PBMC/T-Cell	NovaSeq6000	10.6623	UNK	No_Data	FALSE	2026-07-11	Not_tested
NEUUD158CJF	CGND-HDA-02529	Male	PBMC/T-Cell	NovaSeq6000	8.11339	UNK	No_Data	FALSE	2026-05-10	Not_tested
NEUPY050ANK	CGND-HDA-02242	Male	PBMC/T-Cell	NovaSeq6000	12.5015	UNK	No_Data	FALSE	2026-02-05	Not_tested
NEUNJ938DUL	CGND-HDA-02220	Female	PBMC/T-Cell	NovaSeq6000	12.0824	UNK	No_Data	FALSE	2026-02-07	Not_tested
NEUYP226CPW	CGND-HDA-02484	Male	PBMC/T-Cell	NovaSeq6000	14.0793	UNK	No_Data	FALSE	2026-02-11	Not_tested
NEUAE228FF6	CGND-HDA-02221	Male	PBMC/T-Cell	NovaSeq6000	13.9728	UNK	No_Data	FALSE	2026-02-02	Not_tested
NEUUU506WZF	CGND-HDA-02243	Male	PBMC/T-Cell	NovaSeq6000	10.4469	NEG	No_Data	FALSE	2026-02-02	Not_tested
NEUHT569HT1	CGND-HDA-05624	Female	PBMC/T-Cell	NovaSeq6000	11.7473	NEG	No_Data	FALSE	2026-02-08	Not_tested
NEUMW598YMT	CGND-HDA-02493	Male	PBMC/T-Cell	NovaSeq6000	10.3511	NEG	No_Data	FALSE	2026-02-10	Not_tested
NEUWD946RDA	CGND-HDA-02224	Female	PBMC/T-Cell	NovaSeq6000	9.20887	NEG	No_Data	FALSE	2026-02-02	Not_tested
NEUCG511MJ6	CGND-HDA-02225	Male	PBMC/T-Cell	NovaSeq6000	9.1163	UNK	No_Data	FALSE	2026-05-05	Not_tested
NEUYJ705VN9	CGND-HDA-02233	Male	PBMC/NT-Cell	NovaSeq6000	9.68749	UNK	No_Data	FALSE	2026-08-08	Not_tested
NEUZF473UEP	CGND-HDA-02231	Female	PBMC/T-Cell	NovaSeq6000	11.7231	UNK	No_Data	FALSE	2026-02-08	Not_tested
NEUCV578DFJ	CGND-HDA-03143	Male	PBMC/T-Cell	NovaSeq6000	10.7769	UNK	No_Data	FALSE	2026-02-08	Not_tested
NEUMB242CLN	CGND-HDA-03085	Female	PBMC/NT-Cell	NovaSeq6000	13.059	NEG	No_Data	FALSE	2026-02-10	Not_tested
NEUGH995TFK	CGND-HDA-02246	Male	PBMC/T-Cell	NovaSeq6000	12.4721	POS	No_Data	TRUE	5/284	Not_tested
NEUUC458RFT	CGND-HDA-00454-b38	Male	PBMC/T-Cell	NovaSeq6000	11.7969	POS	No_Data	TRUE	N/A	Tested_ExpansionFound
NEUAA485DZL	CGND-HDA-03103	Male	PBMC/T-Cell	NovaSeq6000	11.301	UNK	No_Data	FALSE	2026-06-12	Not_tested
NEUPF731DTB	CGND-HDA-01081-b38	Female	PBMC/T-Cell	NovaSeq6000	13.4242	POS	NEG	TRUE	N/A	Tested_ExpansionFound
NEUBN979ZZ5	CGND-HDA-00208-b38	Male	PBMC/T-Cell	NovaSeq6000	12.5087	UNK	No_Data	FALSE	N/A	Tested_noMutantExpansion
NEUAG766ULB	CGND-HDA-00258-b38	Male	PBMC/NT-Cell	NovaSeq6000	10.7973	UNK	No_Data	FALSE	N/A	Tested_noMutantExpansion
NEUYY614DN8	CGND-HDA-01268-b38	Female	PBMC/T-Cell	NovaSeq6000	13.8621	NEG	No_Data	FALSE	N/A	Tested_noMutantExpansion
NEUPG593UTV	CGND-HDA-00244-b38	Male	PBMC/T-Cell	NovaSeq6000	16.075	UNK	No_Data	FALSE	N/A	Tested_noMutantExpansion
NEUCP218XVV	CGND-HDA-03102	Female	PBMC/T-Cell	NovaSeq6000	13.7736	NEG	No_Data	FALSE	2026-02-02	Not_tested
NEUBC901KL3	CGND-HDA-01156-b38	Female	PBMC/NT-Cell	NovaSeq6000	18.6304	NEG	No_Data	FALSE	N/A	Tested_noMutantExpansion
NEUUL292XRC	CGND-HDA-02065	Female	PBMC/T-Cell	NovaSeq6000	12.7475	NEG	No_Data	FALSE	2026-04-05	Not_tested
NEUTD866EAH	CGND-HDA-02711	Male	PBMC/T-Cell	NovaSeq6000	17.9159	UNK	No_Data	FALSE	2026-03-03	Not_tested
NEUME929BY2	CGND-HDA-01082-b38	Male	PBMC/T-Cell	NovaSeq6000	16.237	NEG	No_Data	FALSE	N/A	Tested_noMutantExpansion
NEUNN472ACB	CGND-HDA-03589	Male	PBMC/T-Cell	NovaSeq6000	15.6408	UNK	No_Data	FALSE	2026-09-10	Not_tested
NEUTC791PVE	CGND-HDA-02524	Male	PBMC/NT-Cell	NovaSeq6000	15.6732	NEG	No_Data	FALSE	2026-02-08	Not_tested
NEUCD502BFU	CGND-HDA-01263-b38	Male	PBMC/NT-Cell	NovaSeq6000	11.0259	UNK	POS	FALSE	N/A	Tested_noMutantExpansion
NEUCU076ADN	CGND-HDA-00449-b38	Male	PBMC/NT-Cell	NovaSeq6000	11.6478	UNK	No_Data	FALSE	N/A	Tested_noMutantExpansion
NEUJL547WVQ	CGND-HDA-00603-b38	Male	PBMC/T-Cell	NovaSeq6000	12.4801	UNK	No_Data	FALSE	N/A	Tested_noMutantExpansion
NEUUJ507EAB	CGND-HDA-00938-b38	Male	PBMC/NT-Cell	NovaSeq6000	8.97189	UNK	No_Data	FALSE	N/A	Tested_noMutantExpansion
NEUDZ473EGM	CGND-HDA-02852	Male	PBMC/T-Cell	NovaSeq6000	12.4214	POS	No_Data	TRUE	6/779	Not_tested
NEUJX990GR5	CGND-HDA-02500	Male	PBMC/T-Cell	NovaSeq6000	25.6869	POS	No_Data	TRUE	5/679	Not_tested
NEUCC219HJC	CGND-HDA-03083	Female	PBMC/T-Cell	NovaSeq6000	18.14	UNK	No_Data	FALSE	2026-02-08	Not_tested
NEUFD119MT2	CGND-HDA-03092	Female	PBMC/T-Cell	NovaSeq6000	10.3643	UNK	No_Data	FALSE	2026-02-11	Not_tested
NEUFL733GX5	CGND-HDA-03522	Female	PBMC/NT-Cell	NovaSeq6000	15.3851	UNK	No_Data	FALSE	2026-02-02	Not_tested
NEUKV547CFA	CGND-HDA-03094	Male	PBMC/T-Cell	NovaSeq6000	10.2424	NEG	No_Data	FALSE	2026-02-08	Not_tested
NEUZE432DZM	CGND-HDA-01279-b38	Male	PBMC/NT-Cell	NovaSeq6000	10.2333	UNK	No_Data	FALSE	N/A	Tested_noMutantExpansion
NEUXC114JYA	CGND-HDA-01334-b38	Male	PBMC/T-Cell	NovaSeq6000	11.8187	NEG	No_Data	FALSE	2026-02-07	Not_tested
NEULH729AU2	CGND-HDA-01197-b38	Female	PBMC/T-Cell	NovaSeq6000	9.54205	UNK	No_Data	FALSE	N/A	Tested_noMutantExpansion
NEULA694DDC	CGND-HDA-03516	Female	PBMC/NT-Cell	NovaSeq6000	13.177	UNK	No_Data	FALSE	2026-02-08	Not_tested
NEUYD306HAB	CGND-HDA-05589	Male	PBMC/T-Cell	NovaSeq6000	11.1398	UNK	No_Data	FALSE	2026-02-06	Not_tested
NEUXY894VJR	CGND-HDA-03876	Female	PBMC/T-Cell	NovaSeq6000	9.14772	UNK	No_Data	FALSE	2026-02-02	Not_tested
NEUMT422NBX	CGND-HDA-05575	Male	PBMC/NT-Cell	NovaSeq6000	10.9096	UNK	No_Data	TRUE	2/238	Not_tested
NEUET956RE3	CGND-HDA-05566	Female	PBMC/T-Cell	NovaSeq6000	11.3692	UNK	No_Data	FALSE	2026-02-02	Not_tested
NEUEA186ZBL	CGND-HDA-05620	Male	PBMC/T-Cell	NovaSeq6000	11.4667	UNK	No_Data	FALSE	2026-02-02	Not_tested
NEUTJ673HVL	CGND-HDA-01265-b38	Female	PBMC/T-Cell	NovaSeq6000	10.3577	NEG	No_Data	FALSE	N/A	Tested_noMutantExpansion
NEUBC622XYK	CGND-HDA-04905	Female	PBMC/T-Cell	NovaSeq6000	12.267	NEG	No_Data	FALSE	2026-02-09	Not_tested
NEULJ823EJD	CGND-HDA-01194-b38	Male	PBMC/T-Cell	NovaSeq6000	17.9377	UNK	No_Data	FALSE	N/A	Tested_noMutantExpansion
NEUTV502UXV	CGND-HDA-03214	Male	PBMC/T-Cell	NovaSeq6000	15.2139	UNK	No_Data	FALSE	2026-02-02	Not_tested
NEUGJ714MMC	CGND-HDA-05569	Male	PBMC/T-Cell	NovaSeq6000	14.2533	UNK	No_Data	FALSE	N/A	Not_tested
NEUET121DA6	CGND-HDA-03586	Female	PBMC/T-Cell	NovaSeq6000	10.1884	UNK	No_Data	FALSE	2026-06-06	Not_tested
NEUKA860NUG	CGND-HDA-03202	Female	PBMC/T-Cell	NovaSeq6000	9.41951	UNK	No_Data	FALSE	2026-02-02	Not_tested
NEUCX894KE1	CGND-HDA-05563	Male	PBMC/T-Cell	NovaSeq6000	14.7164	UNK	No_Data	FALSE	N/A	Not_tested
NEUGU254CLF	CGND-HDA-01289-b38	Male	PBMC/T-Cell	NovaSeq6000	14.2703	POS	No_Data	TRUE	N/A	Tested_ExpansionFound
NEUYB991JTA	CGND-HDA-02713	Male	PBMC/T-Cell	NovaSeq6000	13.7034	NEG	No_Data	FALSE	2026-08-09	Not_tested
NEUPJ837WUD	CGND-HDA-02695	Male	PBMC/T-Cell	NovaSeq6000	14.8945	UNK	No_Data	FALSE	2026-07-08	Not_tested
NEUXU356GN0	CGND-HDA-03581	Female	PBMC/NT-Cell	NovaSeq6000	17.8354	UNK	No_Data	FALSE	2026-02-06	Not_tested
NEUAK401LJK	CGND-HDA-05559	Male	PBMC/NT-Cell	NovaSeq6000	15.102	UNK	No_Data	FALSE	N/A	Not_tested
NEULP953KE7	CGND-HDA-05574	Female	PBMC/NT-Cell	NovaSeq6000	13.2391	UNK	No_Data	FALSE	2026-05-08	Not_tested
NEUHZ364FZW	CGND-HDA-04084	Female	PBMC/T-Cell	NovaSeq6000	18.5927	NEG	No_Data	FALSE	2026-06-10	Not_tested
NEUZR615PKX	CGND-HDA-01270-b38	Male	PBMC/T-Cell	NovaSeq6000	13.8648	UNK	No_Data	FALSE	N/A	Tested_noMutantExpansion
NEUAW339DLB	CGND-HDA-02485	Male	PBMC/T-Cell	NovaSeq6000	13.3441	UNK	No_Data	FALSE	2026-02-04	Not_tested
NEUXD265LJ8	CGND-HDA-01377	Male	PBMC/NT-Cell	NovaSeq6000	13.8444	UNK	No_Data	FALSE	2026-02-07	Not_tested
NEUKK433LRC	CGND-HDA-03128	Male	PBMC/NT-Cell	NovaSeq6000	10.4102	UNK	No_Data	FALSE	2026-02-02	Not_tested
NEUKA429GAC	CGND-HDA-02234	Male	PBMC/NT-Cell	NovaSeq6000	11.9377	UNK	No_Data	FALSE	2026-02-04	Not_tested
NEUZR532AA4	CGND-HDA-03197	Female	PBMC/T-Cell	NovaSeq6000	11.5499	UNK	No_Data	FALSE	2026-02-02	Not_tested
NEUYK012ATK	CGND-HDA-03260	Male	PBMC/T-Cell	NovaSeq6000	12.7671	UNK	No_Data	TRUE	2/664	Not_tested
NEUAW408VMD	CGND-HDA-02532	Male	PBMC/T-Cell	NovaSeq6000	13.46	NEG	No_Data	FALSE	2026-02-05	Not_tested
NEUJT708HZL	CGND-HDA-02845	Male	PBMC/NT-Cell	NovaSeq6000	11.4909	NEG	No_Data	FALSE	2026-02-02	Not_tested
NEUCW678DB0	CGND-HDA-02433	Female	PBMC/T-Cell	NovaSeq6000	14.9887	UNK	No_Data	FALSE	2026-02-02	Not_tested
NEUUZ691KHN	CGND-HDA-03086	Male	PBMC/NT-Cell	NovaSeq6000	13.0109	NEG	No_Data	FALSE	2026-02-02	Not_tested
NEUFE455EX1	CGND-HDA-02584	Male	PBMC/T-Cell	NovaSeq6000	12.4033	UNK	No_Data	FALSE	2026-02-05	Not_tested
NEUFF278LJX	CGND-HDA-03720	Female	PBMC/T-Cell	NovaSeq6000	11.5925	UNK	No_Data	TRUE	2/384	Not_tested
NEUZX866LAD	CGND-HDA-03211	Female	PBMC/T-Cell	NovaSeq6000	11.6507	UNK	No_Data	FALSE	2026-02-10	Not_tested
NEUKZ850KXU	CGND-HDA-03146	Male	PBMC/T-Cell	NovaSeq6000	11.2663	UNK	No_Data	FALSE	2026-02-08	Not_tested
NEUGC065VHR	CGND-HDA-02538	Male	PBMC/NT-Cell	NovaSeq6000	11.8929	NEG	No_Data	FALSE	2026-05-18	Not_tested
NEUDE422HTQ	CGND-HDA-02847	Female	PBMC/NT-Cell	NovaSeq6000	11.9742	UNK	No_Data	FALSE	2026-08-10	Not_tested
NEUEF261XG0	CGND-HDA-02434	Male	PBMC/T-Cell	NovaSeq6000	11.1817	NEG	No_Data	FALSE	2026-02-08	Not_tested
NEUXZ486GG5	CGND-HDA-04085	Male	PBMC/T-Cell	NovaSeq6000	9.82843	POS	No_Data	TRUE	15/262	Not_tested
NEUPM433ADK	CGND-HDA-03227	Female	PBMC/T-Cell	NovaSeq6000	12.0354	UNK	No_Data	FALSE	2026-02-06	Not_tested
NEUPV284CP1	CGND-HDA-05626	Male	PBMC/T-Cell	NovaSeq6000	14.0523	UNK	No_Data	FALSE	2026-02-05	Not_tested
NEUTU977EF8	CGND-HDA-01395	Male	PBMC/T-Cell	NovaSeq6000	13.2845	UNK	No_Data	FALSE	2026-02-08	Not_tested
NEUPT594ZWP	CGND-HDA-05579	Male	PBMC/NT-Cell	NovaSeq6000	13.6742	UNK	No_Data	FALSE	2026-02-10	Not_tested
NEUXP369PXA	CGND-HDA-02536	Male	PBMC/T-Cell	NovaSeq6000	14.8302	NEG	No_Data	FALSE	2026-02-13	Not_tested
NEUXP246TBM	CGND-HDA-04906	Female	PBMC/T-Cell	NovaSeq6000	14.7026	UNK	No_Data	FALSE	2026-05-07	Not_tested
NEUZP572KEZ	CGND-HDA-01379	Female	PBMC/T-Cell	NovaSeq6000	12.838	NEG	No_Data	FALSE	2026-02-02	Not_tested
NEULF280XLR	CGND-HDA-02069	Female	PBMC/T-Cell	NovaSeq6000	15.1116	UNK	No_Data	FALSE	2026-02-02	Not_tested
NEUVY234LVB	CGND-HDA-02535	Male	PBMC/T-Cell	NovaSeq6000	15.9965	NEG	No_Data	FALSE	2026-02-03	Not_tested
NEUFU823AF8	CGND-HDA-03811	Female	PBMC/T-Cell	NovaSeq6000	17.1625	UNK	No_Data	FALSE	2026-02-10	Not_tested
NEUDG422NK3	CGND-HDA-03552	Male	PBMC/T-Cell	NovaSeq6000	16.2281	UNK	No_Data	FALSE	2026-02-11	Not_tested
NEUKG720EA0	CGND-HDA-03533	Female	PBMC/T-Cell	NovaSeq6000	7.72622	UNK	No_Data	FALSE	2026-02-08	Not_tested
NEUTY409FWN	CGND-HDA-02497	Male	PBMC/T-Cell	NovaSeq6000	7.40665	NEG	No_Data	FALSE	2026-02-05	Not_tested
NEUEE244GKF	CGND-HDA-02703	Female	PBMC/T-Cell	NovaSeq6000	10.3093	UNK	No_Data	FALSE	2026-02-02	Not_tested
NEUWN755ZP7	CGND-HDA-02539	Female	PBMC/NT-Cell	NovaSeq6000	9.11976	UNK	No_Data	FALSE	2026-02-02	Not_tested
NEUCF743MRA	CGND-HDA-03236	Male	PBMC/T-Cell	NovaSeq6000	10.4687	UNK	No_Data	TRUE	4/392	Not_tested
NEUWV328FFB	CGND-HDA-02709	Male	PBMC/T-Cell	NovaSeq6000	10.2188	UNK	No_Data	FALSE	2026-02-05	Not_tested
NEUCG029WWD	CGND-HDA-02707	Female	PBMC/NT-Cell	NovaSeq6000	8.42738	UNK	No_Data	FALSE	2026-02-05	Not_tested
NEUDG795CBV	CGND-HDA-03391	Male	PBMC/T-Cell	NovaSeq6000	7.87459	NEG	No_Data	FALSE	2026-05-08	Not_tested
NEUZW744ZCD	CGND-HDA-00448-b38	Male	PBMC/T-Cell	NovaSeq6000	7.73164	UNK	No_Data	FALSE	N/A	Tested_noMutantExpansion
NEUNY752LMG	CGND-HDA-05576	Male	PBMC/NT-Cell	NovaSeq6000	9.2807	UNK	No_Data	FALSE	2026-02-02	Not_tested
NEUGH024UUP	CGND-HDA-01271-b38	Male	PBMC/T-Cell	NovaSeq6000	11.3866	UNK	No_Data	FALSE	N/A	Tested_noMutantExpansion
NEUMC455JAR	CGND-HDA-03539	Male	PBMC/NT-Cell	NovaSeq6000	10.1803	UNK	No_Data	FALSE	2026-02-08	Not_tested
NEULM159CPG	CGND-HDA-03587	Male	PBMC/NT-Cell	NovaSeq6000	8.4266	UNK	No_Data	FALSE	2026-02-02	Not_tested
NEUNM920DWJ	CGND-HDA-04919	Female	PBMC/T-Cell	NovaSeq6000	12.9815	UNK	No_Data	FALSE	2026-02-02	Not_tested
NEUAD542VT0	CGND-HDA-01332-b38	Male	PBMC/NT-Cell	NovaSeq6000	10.8472	NEG	No_Data	FALSE	2026-02-06	Not_tested
NEUAA295HHE	CGND-HDA-03247	Male	PBMC/T-Cell	NovaSeq6000	14.3178	NEG	No_Data	FALSE	2026-02-02	Not_tested
NEUAY510EHC	CGND-HDA-02589	Male	PBMC/T-Cell	NovaSeq6000	8.17374	NEG	No_Data	FALSE	2026-05-11	Not_tested
NEUEK795BLX	CGND-HDA-03813	Female	PBMC/T-Cell	NovaSeq6000	13.9876	UNK	No_Data	FALSE	2026-08-08	Not_tested
NEUZG964FAV	CGND-HDA-04913	Male	PBMC/T-Cell	NovaSeq6000	9.51648	UNK	No_Data	FALSE	2026-02-05	Not_tested
NEUDV570JJM	CGND-HDA-03590	Male	PBMC/T-Cell	NovaSeq6000	15.3426	UNK	No_Data	FALSE	2026-02-02	Not_tested
NEUFK653ZB3	CGND-HDA-03810	Female	PBMC/T-Cell	NovaSeq6000	8.69191	UNK	No_Data	FALSE	2026-05-05	Not_tested
NEUDP959KRY	CGND-HDA-03886	Male	PBMC/T-Cell	NovaSeq6000	11.8601	UNK	No_Data	FALSE	2026-02-08	Not_tested
NEURT785NE0	CGND-HDA-03244	Male	PBMC/NT-Cell	NovaSeq6000	15.1212	POS	No_Data	TRUE	8/526	Not_tested
NEUXZ835CZN	CGND-HDA-03246	Male	PBMC/NT-Cell	NovaSeq6000	14.5634	NEG	No_Data	FALSE	2026-02-02	Not_tested
NEUPU527GZL	CGND-HDA-03531	Male	PBMC/NT-Cell	NovaSeq6000	15.7977	UNK	No_Data	FALSE	2026-02-06	Not_tested
NEUAK321NN1	CGND-HDA-05558	Male	PBMC/NT-Cell	NovaSeq6000	23.898	UNK	No_Data	FALSE	N/A	Not_tested
NEUMA411HJP	CGND-HDA-03558	Female	PBMC/NT-Cell	NovaSeq6000	17.4145	UNK	No_Data	FALSE	2026-02-05	Not_tested
NEUJH928PGD	CGND-HDA-03448	Female	PBMC/T-Cell	NovaSeq6000	17.7067	UNK	No_Data	FALSE	2026-02-05	Not_tested
NEUNB744CAL	CGND-HDA-03596	Female	PBMC/T-Cell	NovaSeq6000	11.3253	UNK	No_Data	FALSE	2026-08-14	Not_tested
NEUZX663FZ2	CGND-HDA-03078	Male	PBMC/T-Cell	NovaSeq6000	12.2153	NEG	No_Data	FALSE	2026-02-05	Not_tested
NEUEJ957JBT	CGND-HDA-05621	Female	PBMC/T-Cell	NovaSeq6000	9.41661	UNK	No_Data	FALSE	2026-02-02	Not_tested
NEUFG869YDY	CGND-HDA-03151	Male	PBMC/T-Cell	NovaSeq6000	23.646	NEG	No_Data	FALSE	2026-02-06	Not_tested
NEUBE218XDY	CGND-HDA-04915	Female	PBMC/T-Cell	NovaSeq6000	16.7653	NEG	No_Data	FALSE	2026-02-02	Not_tested
NEUYY493DR8	CGND-HDA-03204	Female	PBMC/T-Cell	NovaSeq6000	13.554	NEG	No_Data	FALSE	2026-02-15	Not_tested
NEUPA955VWR	CGND-HDA-02228	Male	PBMC/T-Cell	NovaSeq6000	17.7882	NEG	NEG	FALSE	2026-05-11	Not_tested
NEUUX563RM1	CGND-HDA-03585	Male	PBMC/T-Cell	NovaSeq6000	16.2102	UNK	No_Data	FALSE	2026-02-02	Not_tested
NEUAG120VWW	CGND-HDA-03154	Male	PBMC/T-Cell	NovaSeq6000	16.488	UNK	No_Data	FALSE	2026-06-08	Not_tested
NEUCE403VM7	CGND-HDA-03580	Female	PBMC/T-Cell	NovaSeq6000	15.4143	UNK	No_Data	FALSE	2026-02-10	Not_tested
NEUMN219VGE	CGND-HDA-02227	Male	PBMC/T-Cell	NovaSeq6000	11.8907	UNK	No_Data	FALSE	2026-02-10	Not_tested
NEUHP073VJ7	CGND-HDA-03528	Male	PBMC/T-Cell	NovaSeq6000	13.7509	NEG	No_Data	FALSE	2026-07-10	Not_tested
NEUYZ462TBW	CGND-HDA-03208	Male	PBMC/T-Cell	NovaSeq6000	13.3256	UNK	No_Data	FALSE	2026-05-06	Not_tested
NEUMW642ATG	CGND-HDA-04841	Male	PBMC/T-Cell	NovaSeq6000	12.8449	UNK	No_Data	FALSE	2026-02-05	Not_tested
NEUBL463FP2	CGND-HDA-01331-b38	Female	PBMC/T-Cell	NovaSeq6000	11.6954	NEG	No_Data	FALSE	2026-02-08	Not_tested
NEUHY905BUE	CGND-HDA-03530	Male	PBMC/T-Cell	NovaSeq6000	10.4095	UNK	No_Data	FALSE	2026-02-02	Not_tested
NEUDD665KML	CGND-HDA-03874	Female	PBMC/T-Cell	NovaSeq6000	13.0893	UNK	No_Data	FALSE	2026-02-02	Not_tested
NEUAE810KF7	CGND-HDA-03884	Female	PBMC/T-Cell	NovaSeq6000	12.1031	UNK	No_Data	FALSE	2026-02-02	Not_tested
NEUKW840TXJ	CGND-HDA-04064	Male	PBMC/T-Cell	NovaSeq6000	9.8256	NEG	No_Data	FALSE	2026-02-05	Not_tested
NEUCH829YF0	CGND-HDA-03814	Female	PBMC/T-Cell	NovaSeq6000	10.2166	UNK	No_Data	TRUE	2/337	Not_tested
NEUEF744HJP	CGND-HDA-03906	Female	PBMC/T-Cell	NovaSeq6000	12.6539	UNK	No_Data	FALSE	2026-02-04	Not_tested
NEUNN133RU8	CGND-HDA-03447	Male	PBMC/T-Cell	NovaSeq6000	10.3623	NEG	No_Data	FALSE	2026-02-02	Not_tested
NEUHX515EK1	CGND-HDA-03904	Female	PBMC/T-Cell	NovaSeq6000	11.8736	POS	No_Data	TRUE	2/333	Not_tested
NEUXE002VVF	CGND-HDA-03256	Male	PBMC/T-Cell	NovaSeq6000	10.295	UNK	No_Data	FALSE	2026-05-11	Not_tested
NEUVK130ALU	CGND-HDA-03131	Female	PBMC/T-Cell	NovaSeq6000	13.152	UNK	No_Data	FALSE	2026-02-04	Not_tested
NEUNG931UCJ	CGND-HDA-03896	Female	PBMC/T-Cell	NovaSeq6000	12.6048	UNK	No_Data	FALSE	2026-02-05	Not_tested
NEUDG846HD5	CGND-HDA-04848	Female	PBMC/NT-Cell	NovaSeq6000	12.345	UNK	No_Data	FALSE	2026-05-13	Not_tested
NEUTK463RLW	CGND-HDA-03281	Female	PBMC/T-Cell	NovaSeq6000	11.9055	UNK	No_Data	FALSE	2026-02-08	Not_tested
NEUJA933JEL	CGND-HDA-03721	Female	PBMC/T-Cell	NovaSeq6000	9.14912	UNK	No_Data	FALSE	2026-02-05	Not_tested
NEUVE370BLZ	CGND-HDA-03553	Male	PBMC/T-Cell	NovaSeq6000	14.1461	UNK	No_Data	FALSE	2026-02-08	Not_tested
NEULP450TP2	CGND-HDA-04065	Female	PBMC/T-Cell	NovaSeq6000	9.25791	NEG	No_Data	FALSE	2026-02-19	Not_tested
NEULK561EBB	CGND-HDA-03550	Female	PBMC/T-Cell	NovaSeq6000	8.84903	NEG	No_Data	FALSE	2026-02-05	Not_tested
NEURG151YBE	CGND-HDA-05580	Female	PBMC/T-Cell	NovaSeq6000	9.85866	UNK	No_Data	FALSE	2026-02-04	Not_tested
NEULJ562AGA	CGND-HDA-03218	Male	PBMC/T-Cell	NovaSeq6000	14.1742	NEG	NEG	FALSE	2026-02-08	Not_tested
NEUFD132NHD	CGND-HDA-03455	Male	PBMC/T-Cell	NovaSeq6000	10.0389	UNK	No_Data	FALSE	2026-02-02	Not_tested
NEUGW642NZL	CGND-HDA-03389	Female	PBMC/T-Cell	NovaSeq6000	14.4448	NEG	No_Data	FALSE	2026-02-05	Not_tested
NEURN392PGA	CGND-HDA-04083	Female	PBMC/T-Cell	NovaSeq6000	14.1165	NEG	No_Data	FALSE	2026-08-10	Not_tested
NEUGG227UP3	CGND-HDA-03894	Male	PBMC/T-Cell	NovaSeq6000	13.665	UNK	No_Data	FALSE	2026-02-06	Not_tested
NEUAK233YVY	CGND-HDA-03196	Male	PBMC/T-Cell	NovaSeq6000	12.8836	UNK	No_Data	FALSE	2026-02-02	Not_tested
NEUGV456PJ3	CGND-HDA-04066	Female	PBMC/T-Cell	NovaSeq6000	14.0452	UNK	No_Data	FALSE	2026-05-08	Not_tested
NEUVT326TRQ	CGND-HDA-05585	Male	PBMC/T-Cell	NovaSeq6000	10.0537	UNK	No_Data	FALSE	2026-07-13	Not_tested
NEUHM968RHD	CGND-HDA-01282-b38	Male	PBMC/NT-Cell	NovaSeq6000	7.49919	UNK	No_Data	FALSE	N/A	Tested_noMutantExpansion
NEUBH354PP4	CGND-HDA-03538	Male	PBMC/T-Cell	NovaSeq6000	8.71493	NEG	No_Data	FALSE	2026-02-05	Not_tested
NEUFR044WZT	CGND-HDA-03820	Male	PBMC/T-Cell	NovaSeq6000	10.6915	UNK	No_Data	FALSE	2026-02-05	Not_tested
NEUUW945MZ5	CGND-HDA-03548	Female	PBMC/T-Cell	NovaSeq6000	8.22089	UNK	No_Data	FALSE	2026-02-05	Not_tested
NEUTT423BYN	CGND-HDA-03195	Female	PBMC/T-Cell	NovaSeq6000	7.59002	UNK	No_Data	FALSE	2026-02-02	Not_tested
NEUGM939NB1	CGND-HDA-02232	Female	PBMC/T-Cell	NovaSeq6000	11.3113	UNK	No_Data	FALSE	2026-02-10	Not_tested
NEUZV736BPM	CGND-HDA-03130	Female	PBMC/T-Cell	NovaSeq6000	12.7798	UNK	No_Data	FALSE	2026-02-02	Not_tested
NEUVF012GFN	CGND-HDA-03875	Male	PBMC/T-Cell	NovaSeq6000	10.4843	UNK	No_Data	FALSE	2026-04-07	Not_tested
NEUJV228BV8	CGND-HDA-03617	Male	PBMC/T-Cell	NovaSeq6000	14.1744	UNK	No_Data	FALSE	2026-02-11	Not_tested
NEUKW687JAG	CGND-HDA-03619	Female	PBMC/T-Cell	NovaSeq6000	10.0975	UNK	No_Data	FALSE	2026-08-13	Not_tested
NEULG248HGW	CGND-HDA-01155-b38	Female	PBMC/NT-Cell	NovaSeq6000	10.1074	UNK	No_Data	FALSE	N/A	Tested_noMutantExpansion
NEUNJ367NTV	CGND-HDA-03253	Male	PBMC/T-Cell	NovaSeq6000	11.9103	POS	No_Data	TRUE	2/535	Not_tested
NEUDG491UWU	CGND-HDA-03237	Male	PBMC/T-Cell	NovaSeq6000	11.5764	NEG	NEG	FALSE	2026-02-12	Not_tested
NEUKU121MV4	CGND-HDA-03892	Female	PBMC/T-Cell	NovaSeq6000	12.7523	POS	No_Data	TRUE	2/445	Not_tested
NEUDA779LU8	CGND-HDA-03909	Male	PBMC/T-Cell	NovaSeq6000	13.1046	POS	No_Data	TRUE	2/381	Not_tested
NEUMW568EDM	CGND-HDA-03613	Female	PBMC/NT-Cell	NovaSeq6000	10.3176	NEG	NEG	FALSE	2026-02-05	Not_tested
NEURV599KD7	CGND-HDA-03571	Female	PBMC/T-Cell	NovaSeq6000	11.7627	UNK	No_Data	FALSE	2026-02-02	Not_tested
NEUCU422UEV	CGND-HDA-01192-b38	Male	PBMC/T-Cell	NovaSeq6000	12.7673	UNK	No_Data	FALSE	N/A	Tested_noMutantExpansion
NEUUD115AYJ	CGND-HDA-03384	Female	PBMC/T-Cell	NovaSeq6000	13.3581	UNK	No_Data	FALSE	2026-02-02	Not_tested
NEUYG279MG6	CGND-HDA-03899	Male	PBMC/T-Cell	NovaSeq6000	11.7466	UNK	No_Data	FALSE	2026-04-05	Not_tested
NEUEA954ZMQ	CGND-HDA-03238	Female	PBMC/T-Cell	NovaSeq6000	13.295	UNK	No_Data	FALSE	2026-05-06	Not_tested
NEUDX561LX4	CGND-HDA-03718	Female	PBMC/T-Cell	NovaSeq6000	13.0251	UNK	No_Data	FALSE	2026-02-05	Not_tested
NEUUC931RPR	CGND-HDA-05582	Female	PBMC/T-Cell	NovaSeq6000	8.1542	UNK	No_Data	TRUE	N/A	Not_tested
NEUDZ810BCM	CGND-HDA-04076	Male	PBMC/T-Cell	NovaSeq6000	9.14635	UNK	No_Data	FALSE	2026-02-02	Not_tested
NEUKM730FGA	CGND-HDA-03213	Male	PBMC/T-Cell	NovaSeq6000	13.6921	UNK	No_Data	FALSE	2026-02-02	Not_tested
NEUWD043UBM	CGND-HDA-03201	Female	PBMC/NT-Cell	NovaSeq6000	10.1848	UNK	No_Data	FALSE	2026-02-02	Not_tested
NEUCZ341KPG	CGND-HDA-03583	Female	PBMC/T-Cell	NovaSeq6000	9.10074	UNK	No_Data	FALSE	2026-02-07	Not_tested
NEUDU173UHM	CGND-HDA-03099	Male	PBMC/NT-Cell	NovaSeq6000	12.7934	UNK	No_Data	FALSE	2026-02-04	Not_tested
NEUYA376UJ4	CGND-HDA-03588	Male	PBMC/T-Cell	NovaSeq6000	11.1373	UNK	No_Data	FALSE	2026-02-08	Not_tested
NEUMZ780UKA	CGND-HDA-03255	Female	PBMC/T-Cell	NovaSeq6000	10.6791	NEG	No_Data	FALSE	2026-02-06	Not_tested
NEUHF840YU1	CGND-HDA-03225	Female	PBMC/T-Cell	NovaSeq6000	13.626	UNK	No_Data	FALSE	2026-05-13	Not_tested
NEUAN180JPP	CGND-HDA-03449	Male	PBMC/T-Cell	NovaSeq6000	16.4883	NEG	NEG	FALSE	2026-02-02	Not_tested
NEUZZ920RED	CGND-HDA-03822	Male	PBMC/T-Cell	NovaSeq6000	12.9998	UNK	No_Data	FALSE	2026-02-05	Not_tested
NEUML513MX0	CGND-HDA-03258	Female	PBMC/T-Cell	NovaSeq6000	11.5969	UNK	No_Data	FALSE	2026-02-02	Not_tested
NEUZW913DKF	CGND-HDA-03734	Female	PBMC/T-Cell	NovaSeq6000	14.538	UNK	No_Data	FALSE	2026-02-02	Not_tested
NEUKN040WKV	CGND-HDA-03243	Female	PBMC/T-Cell	NovaSeq6000	13.6845	UNK	No_Data	FALSE	2026-02-11	Not_tested
NEUEN831XWT	CGND-HDA-03922	Female	PBMC/T-Cell	NovaSeq6000	11.5732	UNK	No_Data	FALSE	2026-02-02	Not_tested
NEUGB272AKC	CGND-HDA-05623	Female	PBMC/T-Cell	NovaSeq6000	11.5079	UNK	POS	FALSE	2026-02-02	Not_tested
NEUXL181CU4	CGND-HDA-03819	Male	PBMC/T-Cell	NovaSeq6000	10.8026	UNK	No_Data	FALSE	2026-02-05	Not_tested
NEUYK661FBQ	CGND-HDA-04056	Male	PBMC/T-Cell	NovaSeq6000	12.8238	UNK	No_Data	FALSE	2026-02-11	Not_tested
NEUAV181KYK	CGND-HDA-03622	Male	PBMC/T-Cell	NovaSeq6000	7.51121	UNK	POS	FALSE	2026-09-10	Not_tested
NEUJT190CXY	CGND-HDA-04849	Female	PBMC/T-Cell	NovaSeq6000	13.9237	UNK	No_Data	FALSE	2026-02-05	Not_tested
NEUVH754FV9	CGND-HDA-03254	Female	PBMC/T-Cell	NovaSeq6000	8.7488	UNK	No_Data	FALSE	2026-02-05	Not_tested
NEUYW952DZV	CGND-HDA-03840	Female	PBMC/T-Cell	NovaSeq6000	10.2102	UNK	No_Data	FALSE	2026-05-05	Not_tested
NEUKX132GA1	CGND-HDA-03594	Female	PBMC/T-Cell	NovaSeq6000	11.9059	UNK	No_Data	FALSE	2026-02-05	Not_tested
NEUAP460GUX	CGND-HDA-03815	Male	PBMC/T-Cell	NovaSeq6000	19.9833	UNK	No_Data	FALSE	2026-02-09	Not_tested
NEUWY868EXR	CGND-HDA-03915	Male	PBMC/T-Cell	NovaSeq6000	13.79	POS	No_Data	TRUE	5/224	Not_tested
NEUFC428UWZ	CGND-HDA-03888	Female	PBMC/T-Cell	NovaSeq6000	17.0966	NEG	No_Data	FALSE	2026-02-02	Not_tested
NEUCD258VK7	CGND-HDA-05562	Female	PBMC/NT-Cell	NovaSeq6000	15.202	UNK	No_Data	FALSE	N/A	Not_tested
NEUFH358WJG	CGND-HDA-03838	Female	PBMC/T-Cell	NovaSeq6000	19.5511	UNK	No_Data	FALSE	2026-02-02	Not_tested
NEUJA497KXF	CGND-HDA-03913	Male	PBMC/T-Cell	NovaSeq6000	15.8862	UNK	No_Data	FALSE	2026-05-06	Not_tested
NEUHX507MJ2	CGND-HDA-03569	Male	PBMC/T-Cell	NovaSeq6000	21.2803	UNK	No_Data	FALSE	2026-02-07	Not_tested
NEUPE247VDD	CGND-HDA-03844	Male	PBMC/T-Cell	NovaSeq6000	25.9738	UNK	No_Data	FALSE	2026-02-08	Not_tested
NEUHZ728ZN4	CGND-HDA-03210	Female	PBMC/T-Cell	NovaSeq6000	22.6099	POS	No_Data	TRUE	2/431	Not_tested
NEUHF609CBU	CGND-HDA-03809	Female	PBMC/T-Cell	NovaSeq6000	15.8041	UNK	No_Data	TRUE	2/255	Not_tested
NEUXJ799CYK	CGND-HDA-03612	Female	PBMC/T-Cell	NovaSeq6000	20.2294	UNK	No_Data	FALSE	2026-02-06	Not_tested
NEUGE271ZFK	CGND-HDA-03837	Male	PBMC/T-Cell	NovaSeq6000	16.5924	UNK	No_Data	FALSE	2026-02-02	Not_tested
NEUKD887WR2	CGND-HDA-04062	Male	PBMC/T-Cell	NovaSeq6000	17.6206	UNK	No_Data	FALSE	2026-04-08	Not_tested
NEUWV972CRY	CGND-HDA-05587	Female	PBMC/T-Cell	NovaSeq6000	25.5909	UNK	No_Data	FALSE	2026-07-12	Not_tested
NEURU882DTG	CGND-HDA-03541	Female	PBMC/T-Cell	NovaSeq6000	25.6052	NEG	NEG	FALSE	2026-02-06	Not_tested
NEUTB997GDW	CGND-HDA-04082	Male	PBMC/T-Cell	NovaSeq6000	25.3279	UNK	No_Data	FALSE	2026-02-19	Not_tested
NEUHF217HAK	CGND-HDA-03887	Male	PBMC/NT-Cell	NovaSeq6000	22.026	NEG	No_Data	FALSE	2026-02-05	Not_tested
NEUUJ777JCG	CGND-HDA-03843	Male	PBMC/T-Cell	NovaSeq6000	21.6316	UNK	No_Data	FALSE	2026-05-05	Not_tested
NEUPK428MCY	CGND-HDA-03618	Female	PBMC/T-Cell	NovaSeq6000	22.9253	UNK	No_Data	FALSE	2026-02-02	Not_tested
NEUCG488RB7	CGND-HDA-05619	Female	PBMC/T-Cell	NovaSeq6000	20.1337	UNK	No_Data	FALSE	2026-02-05	Not_tested
NEUWP767BK5	CGND-HDA-03608	Male	PBMC/T-Cell	NovaSeq6000	20.8252	UNK	No_Data	FALSE	2026-02-02	Not_tested
NEUNY647BYJ	CGND-HDA-02071	Male	PBMC/T-Cell	NovaSeq6000	15.9314	NEG	No_Data	FALSE	2026-03-04	Not_tested
NEUPP607CPW	CGND-HDA-02700	Male	PBMC/T-Cell	NovaSeq6000	22.3124	UNK	No_Data	FALSE	2026-02-02	Not_tested
NEUVB247MFG	CGND-HDA-03816	Female	PBMC/T-Cell	NovaSeq6000	24.3036	UNK	No_Data	FALSE	2026-02-07	Not_tested
NEUJT207TN1	CGND-HDA-03239	Female	PBMC/T-Cell	NovaSeq6000	18.1696	POS	No_Data	TRUE	14/481	Not_tested
NEUTB087UJQ	CGND-HDA-03453	Female	PBMC/T-Cell	NovaSeq6000	21.3085	UNK	No_Data	FALSE	2026-02-10	Not_tested
NEURL097AJX	CGND-HDA-03606	Male	PBMC/T-Cell	NovaSeq6000	22.7752	UNK	No_Data	FALSE	2026-02-05	Not_tested
NEUYE187ALF	CGND-HDA-04053	Male	PBMC/T-Cell	NovaSeq6000	21.1372	UNK	No_Data	FALSE	2026-02-12	Not_tested
NEUUJ770WU8	CGND-HDA-01276-b38	Male	PBMC/T-Cell	NovaSeq6000	22.8543	NEG	No_Data	FALSE	N/A	Tested_noMutantExpansion
NEUEP809TA7	CGND-HDA-03616	Male	PBMC/NT-Cell	NovaSeq6000	17.9152	NEG	No_Data	FALSE	2026-02-06	Not_tested
NEULE157HHW	CGND-HDA-01083-b38	Female	PBMC/T-Cell	NovaSeq6000	21.9939	UNK	No_Data	FALSE	N/A	Tested_noMutantExpansion
NEUXJ397VXJ	CGND-HDA-03549	Female	PBMC/T-Cell	NovaSeq6000	17.8067	NEG	No_Data	FALSE	2026-02-10	Not_tested
NEUTH296UAN	CGND-HDA-03878	Male	PBMC/T-Cell	NovaSeq6000	20.023	UNK	No_Data	FALSE	2026-02-02	Not_tested
NEUWC156VTE	CGND-HDA-03525	Male	PBMC/T-Cell	NovaSeq6000	23.4171	UNK	No_Data	FALSE	2026-02-07	Not_tested
NEUHF336ZU8	CGND-HDA-03607	Male	PBMC/T-Cell	NovaSeq6000	21.7631	UNK	No_Data	FALSE	2026-02-05	Not_tested
NEUMV559THP	CGND-HDA-02490	Male	PBMC/T-Cell	NovaSeq6000	17.3346	UNK	No_Data	FALSE	2026-02-02	Not_tested
NEUGN103CTQ	CGND-HDA-03918	Female	PBMC/T-Cell	NovaSeq6000	14.3402	UNK	No_Data	FALSE	2026-02-05	Not_tested
NEUEB894KU0	CGND-HDA-03925	Female	PBMC/T-Cell	NovaSeq6000	15.7231	UNK	No_Data	FALSE	2026-02-08	Not_tested
NEUJN987HBP	CGND-HDA-05571	Female	PBMC/T-Cell	NovaSeq6000	12.5094	UNK	No_Data	FALSE	N/A	Not_tested
NEUGG832YET	CGND-HDA-03570	Male	PBMC/T-Cell	NovaSeq6000	13.6392	UNK	No_Data	TRUE	5/240	Not_tested
NEUDU469WAA	CGND-HDA-03841	Male	PBMC/T-Cell	NovaSeq6000	14.3728	UNK	No_Data	FALSE	2026-02-04	Not_tested
NEUMB598FWD	CGND-HDA-03733	Female	PBMC/T-Cell	NovaSeq6000	6.96585	POS	No_Data	TRUE	5/246	Not_tested
NEUHC838GNK	CGND-HDA-03228	Female	PBMC/T-Cell	NovaSeq6000	9.53719	NEG	No_Data	FALSE	2026-02-02	Not_tested
NEUJT458TRJ	CGND-HDA-02230	Female	PBMC/T-Cell	NovaSeq6000	8.32049	UNK	No_Data	FALSE	2026-02-05	Not_tested
NEULL916VZ2	CGND-HDA-04305	Male	PBMC/T-Cell	NovaSeq6000	7.52213	UNK	No_Data	FALSE	2026-02-02	Not_tested
NEUHW627XG1	CGND-HDA-05625	Male	PBMC/NT-Cell	NovaSeq6000	10.5251	NEG	No_Data	FALSE	2026-02-05	Not_tested
NEUGM087XX2	CGND-HDA-03198	Male	PBMC/T-Cell	NovaSeq6000	5.47742	UNK	No_Data	FALSE	2026-02-02	Not_tested
NEUGG794KN4	CGND-HDA-03156	Female	PBMC/T-Cell	NovaSeq6000	11.6325	NEG	No_Data	FALSE	2026-05-05	Not_tested
NEUBT513XJ8	CGND-HDA-02427	Male	PBMC/T-Cell	NovaSeq6000	12.735	NEG	No_Data	FALSE	2026-02-07	Not_tested
NEUVG129BF1	CGND-HDA-03542	Male	PBMC/T-Cell	NovaSeq6000	13.4035	UNK	No_Data	FALSE	2026-02-02	Not_tested
NEUMU529BNK	CGND-HDA-03625	Male	PBMC/T-Cell	NovaSeq6000	14.2464	NEG	No_Data	FALSE	2026-02-02	Not_tested
NEUNE163HV9	CGND-HDA-03082	Male	PBMC/NT-Cell	NovaSeq6000	12.5168	UNK	No_Data	FALSE	2026-08-08	Not_tested
NEUET659KJL	CGND-HDA-02701	Female	PBMC/T-Cell	NovaSeq6000	9.03244	UNK	No_Data	FALSE	2026-02-02	Not_tested
NEUZH314DX8	CGND-HDA-02588	Male	PBMC/NT-Cell	NovaSeq6000	12.6042	NEG	No_Data	FALSE	2026-02-05	Not_tested
NEUKE470XR5	CGND-HDA-03573	Female	PBMC/T-Cell	NovaSeq6000	10.7153	UNK	No_Data	FALSE	2026-02-02	Not_tested
NEUWP816ZBL	CGND-HDA-03551	Female	PBMC/T-Cell	NovaSeq6000	8.0927	UNK	No_Data	FALSE	2026-05-12	Not_tested
NEUUE820YLJ	CGND-HDA-03735	Male	PBMC/T-Cell	NovaSeq6000	6.32492	UNK	No_Data	FALSE	2026-02-02	Not_tested
NEUXL088CUJ	CGND-HDA-04845	Male	PBMC/T-Cell	NovaSeq6000	10.8182	UNK	No_Data	FALSE	2026-02-08	Not_tested
NEUAN588EBF	CGND-HDA-04087	Male	PBMC/T-Cell	NovaSeq6000	10.9593	UNK	No_Data	FALSE	2026-02-02	Not_tested
NEULN841VWU	CGND-HDA-01075-b38	Male	PBMC/T-Cell	NovaSeq6000	10.8912	UNK	No_Data	FALSE	N/A	Tested_noMutantExpansion
NEUTW892DWP	CGND-HDA-02247	Male	PBMC/T-Cell	NovaSeq6000	13.152	NEG	No_Data	FALSE	2026-02-06	Not_tested
NEUYY670GH5	CGND-HDA-03132	Female	PBMC/T-Cell	NovaSeq6000	13.6798	UNK	No_Data	FALSE	2026-08-10	Not_tested
NEUJW320MEC	CGND-HDA-03200	Female	PBMC/T-Cell	NovaSeq6000	17.6784	UNK	No_Data	FALSE	2026-02-11	Not_tested
NEUKF811MLJ	CGND-HDA-03257	Male	PBMC/T-Cell	NovaSeq6000	17.8771	NEG	No_Data	FALSE	2026-02-02	Not_tested
NEUXE881UUH	CGND-HDA-03871	Male	PBMC/T-Cell	NovaSeq6000	14.3532	UNK	No_Data	FALSE	2026-02-08	Not_tested
NEUJA551ZX0	CGND-HDA-03221	Male	PBMC/T-Cell	NovaSeq6000	13.958	NEG	No_Data	FALSE	2026-02-08	Not_tested
NEUAE914RW2	CGND-HDA-03521	Female	PBMC/T-Cell	NovaSeq6000	12.3966	UNK	NEG	FALSE	2026-02-02	Not_tested
NEUJC044CG9	CGND-HDA-03233	Male	PBMC/T-Cell	NovaSeq6000	13.4999	NEG	No_Data	FALSE	2026-02-06	Not_tested
NEURA124CXX	CGND-HDA-00605-b38	Male	PBMC/T-Cell	NovaSeq6000	9.18142	UNK	No_Data	FALSE	N/A	Tested_noMutantExpansion
NEUUU712EVW	CGND-HDA-03877	Male	PBMC/T-Cell	NovaSeq6000	12.7353	UNK	No_Data	FALSE	2026-02-05	Not_tested
NEUNN415RD8	CGND-HDA-03153	Female	PBMC/T-Cell	NovaSeq6000	12.0847	NEG	No_Data	TRUE	2/515	Not_tested
NEUEX525RTD	CGND-HDA-04054	Female	PBMC/T-Cell	NovaSeq6000	10.5843	UNK	No_Data	FALSE	2026-02-15	Not_tested
NEUFD345LKY	CGND-HDA-03839	Female	PBMC/T-Cell	NovaSeq6000	10.268	UNK	No_Data	FALSE	2026-02-02	Not_tested
NEUCG743WH2	CGND-HDA-00618-b38	Male	PBMC/T-Cell	NovaSeq6000	16.8175	UNK	No_Data	FALSE	N/A	Tested_noMutantExpansion
NEUMK892DG5	CGND-HDA-03808	Male	PBMC/T-Cell	NovaSeq6000	19.6771	UNK	No_Data	FALSE	2026-02-05	Not_tested
NEURW492GX2	CGND-HDA-02241	Male	PBMC/T-Cell	NovaSeq6000	16.3074	UNK	No_Data	FALSE	2026-02-08	Not_tested
NEUAD952KAZ	CGND-HDA-04081	Female	PBMC/T-Cell	NovaSeq6000	12.9994	UNK	No_Data	FALSE	2026-02-02	Not_tested
NEUMM524HVF	CGND-HDA-03454	Female	PBMC/T-Cell	NovaSeq6000	17.3148	POS	No_Data	TRUE	2/413	Not_tested
NEUBZ634KH5	CGND-HDA-01052-b38	Female	PBMC/T-Cell	NovaSeq6000	10.9641	UNK	POS	FALSE	N/A	Tested_noMutantExpansion
NEUWA534ECE	CGND-HDA-03723	Male	PBMC/T-Cell	NovaSeq6000	13.0839	UNK	No_Data	FALSE	2026-02-06	Not_tested
NEUAK954ETX	CGND-HDA-03536	Male	PBMC/T-Cell	NovaSeq6000	12.8744	NEG	No_Data	FALSE	2026-06-06	Not_tested
NEUGR354FXV	CGND-HDA-03564	Male	PBMC/T-Cell	NovaSeq6000	16.4687	UNK	No_Data	FALSE	2026-02-05	Not_tested
NEUAV375VAK	CGND-HDA-03250	Female	PBMC/NT-Cell	NovaSeq6000	12.542	NEG	No_Data	FALSE	2026-02-02	Not_tested
NEURG115XK8	CGND-HDA-03882	Female	PBMC/T-Cell	NovaSeq6000	16.6047	UNK	POS	FALSE	2026-02-06	Not_tested
NEUVK354MLT	CGND-HDA-03517	Male	PBMC/T-Cell	NovaSeq6000	12.9996	UNK	No_Data	FALSE	2026-08-10	Not_tested
NEUPB134NG4	CGND-HDA-03873	Male	PBMC/T-Cell	NovaSeq6000	10.8613	UNK	No_Data	FALSE	2026-02-10	Not_tested
NEUHR014RCJ	CGND-HDA-04072	Male	PBMC/T-Cell	NovaSeq6000	10.2512	NEG	NEG	FALSE	2026-02-08	Not_tested
NEUEN755ZAJ	CGND-HDA-04850	Female	PBMC/T-Cell	NovaSeq6000	8.92738	UNK	No_Data	FALSE	2026-02-05	Not_tested
NEUFZ754XRA	CGND-HDA-03386	Male	PBMC/T-Cell	NovaSeq6000	8.78386	NEG	No_Data	FALSE	2026-02-06	Not_tested
NEUGD072HA5	CGND-HDA-03845	Female	PBMC/T-Cell	NovaSeq6000	7.95331	UNK	No_Data	FALSE	2026-02-02	Not_tested
NEUCG048WRY	CGND-HDA-03567	Male	PBMC/T-Cell	NovaSeq6000	8.34108	UNK	No_Data	FALSE	2026-02-04	Not_tested
NEUUY655LT0	CGND-HDA-03832	Male	PBMC/T-Cell	NovaSeq6000	9.47675	NEG	NEG	FALSE	2026-05-06	Not_tested
NEUPX472KFE	CGND-HDA-03805	Male	PBMC/T-Cell	NovaSeq6000	12.092	UNK	No_Data	FALSE	2026-05-05	Not_tested
NEUET719NJD	CGND-HDA-03560	Male	PBMC/T-Cell	NovaSeq6000	11.6614	UNK	No_Data	FALSE	2026-05-15	Not_tested
NEUWT898TJ2	CGND-HDA-03880	Male	PBMC/T-Cell	NovaSeq6000	5.96489	NEG	No_Data	FALSE	2026-02-06	Not_tested
NEUUF838UTC	CGND-HDA-03842	Male	PBMC/T-Cell	NovaSeq6000	11.1084	UNK	No_Data	FALSE	2026-02-02	Not_tested
NEUBB396KN5	CGND-HDA-01260-b38	Female	PBMC/T-Cell	NovaSeq6000	12.7297	NEG	No_Data	FALSE	N/A	Tested_noMutantExpansion
NEUVE796LTL	CGND-HDA-04306	Female	PBMC/T-Cell	NovaSeq6000	15.7903	UNK	No_Data	FALSE	2026-02-02	Not_tested
NEUPP545XNY	CGND-HDA-03921	Male	PBMC/T-Cell	NovaSeq6000	13.7853	UNK	No_Data	FALSE	2026-02-02	Not_tested
NEUDW425XZN	CGND-HDA-03926	Male	PBMC/T-Cell	NovaSeq6000	11.367	UNK	No_Data	FALSE	2026-10-10	Not_tested
NEUPY426MXW	CGND-HDA-03155	Female	PBMC/T-Cell	NovaSeq6000	11.3302	UNK	No_Data	FALSE	2026-02-08	Not_tested
NEUDT736NDX	CGND-HDA-03818	Male	PBMC/T-Cell	NovaSeq6000	12.2773	UNK	No_Data	FALSE	2026-02-05	Not_tested
NEUWN856AE0	CGND-HDA-03611	Male	PBMC/T-Cell	NovaSeq6000	14.0323	UNK	No_Data	FALSE	2026-05-06	Not_tested
NEUYR856CJA	CGND-HDA-05591	Male	PBMC/T-Cell	NovaSeq6000	13.7247	UNK	No_Data	FALSE	2026-02-07	Not_tested
NEUBD123CFG	CGND-HDA-03827	Female	PBMC/T-Cell	NovaSeq6000	11.5979	UNK	No_Data	FALSE	2026-08-11	Not_tested
NEULL442GF9	CGND-HDA-05618	Female	PBMC/T-Cell	NovaSeq6000	13.256	UNK	No_Data	FALSE	2026-02-11	Not_tested
NEUMC637BRJ	CGND-HDA-03833	Female	PBMC/T-Cell	NovaSeq6000	15.673	UNK	No_Data	FALSE	2026-02-02	Not_tested
NEUBC098VVE	CGND-HDA-03804	Male	PBMC/T-Cell	NovaSeq6000	13.8677	UNK	No_Data	FALSE	2026-06-10	Not_tested
NEUVZ078GCQ	CGND-HDA-03831	Male	PBMC/T-Cell	NovaSeq6000	15.216	NEG	No_Data	FALSE	2026-02-05	Not_tested
NEUVJ939AM4	CGND-HDA-03624	Male	PBMC/T-Cell	NovaSeq6000	14.9547	UNK	No_Data	FALSE	2026-02-02	Not_tested
NEUDL141GXE	CGND-HDA-02585	Male	PBMC/NT-Cell	NovaSeq6000	13.1607	NEG	No_Data	FALSE	2026-02-05	Not_tested
NEUNR436JV7	CGND-HDA-03911	Male	PBMC/T-Cell	NovaSeq6000	15.386	UNK	No_Data	FALSE	2026-02-02	Not_tested
NEUTP076KZX	CGND-HDA-05581	Male	PBMC/T-Cell	NovaSeq6000	11.8579	UNK	No_Data	FALSE	2026-02-08	Not_tested
NEUEN266LR9	CGND-HDA-03890	Male	PBMC/T-Cell	NovaSeq6000	14.7608	NEG	No_Data	FALSE	2026-02-06	Not_tested
NEUBB912KYG	CGND-HDA-03724	Male	PBMC/T-Cell	NovaSeq6000	19.2168	NEG	No_Data	FALSE	2026-02-02	Not_tested
NEUHL863MG8	CGND-HDA-03836	Female	PBMC/T-Cell	NovaSeq6000	10.9679	UNK	No_Data	FALSE	2026-02-07	Not_tested
NEUKE913AHM	CGND-HDA-03614	Male	PBMC/T-Cell	NovaSeq6000	13.3332	UNK	No_Data	FALSE	2026-02-08	Not_tested
NEUDH813DE6	CGND-HDA-04086	Male	PBMC/T-Cell	NovaSeq6000	12.4286	UNK	No_Data	FALSE	2026-02-05	Not_tested
NEUZA643DHA	CGND-HDA-04075	Male	PBMC/T-Cell	NovaSeq6000	14.9139	UNK	No_Data	TRUE	5/388	Not_tested
NEUGT583TK8	CGND-HDA-03799	Female	PBMC/T-Cell	NovaSeq6000	15.079	UNK	No_Data	FALSE	2026-02-05	Not_tested
NEUTG386WF5	CGND-HDA-01125-b38	Male	PBMC/NT-Cell	NovaSeq6000	6.05539	UNK	No_Data	FALSE	N/A	Tested_noMutantExpansion
NEURJ063EVP	CGND-HDA-03848	Male	PBMC/T-Cell	NovaSeq6000	9.21088	UNK	No_Data	FALSE	2026-08-17	Not_tested
NEUDL178NN9	CGND-HDA-03572	Male	PBMC/T-Cell	NovaSeq6000	8.1223	UNK	No_Data	FALSE	2026-02-08	Not_tested
NEUWL332ME2	CGND-HDA-03907	Female	PBMC/T-Cell	NovaSeq6000	7.50189	UNK	No_Data	FALSE	2026-02-15	Not_tested
NEUCP275FDF	CGND-HDA-02525	Female	PBMC/T-Cell	NovaSeq6000	6.03674	UNK	No_Data	FALSE	2026-02-04	Not_tested
NEUMF523ZB0	CGND-HDA-03609	Female	PBMC/T-Cell	NovaSeq6000	15.7245	POS	No_Data	TRUE	2/337	Not_tested
NEUWT774BN5	CGND-HDA-05586	Female	PBMC/T-Cell	NovaSeq6000	14.3225	NEG	No_Data	FALSE	2026-02-12	Not_tested
NEURJ483HMA	CGND-HDA-03209	Male	PBMC/T-Cell	NovaSeq6000	14.044	UNK	No_Data	FALSE	2026-02-02	Not_tested
NEURV536AH8	CGND-HDA-03555	Male	PBMC/T-Cell	NovaSeq6000	14.0325	NEG	No_Data	FALSE	2026-05-08	Not_tested
NEUFM533XGX	CGND-HDA-03540	Male	PBMC/NT-Cell	NovaSeq6000	15.2679	UNK	No_Data	FALSE	2026-02-02	Not_tested
NEUPT324AJ4	CGND-HDA-03908	Male	PBMC/T-Cell	NovaSeq6000	6.92482	NEG	NEG	FALSE	2026-02-02	Not_tested
NEUYU974DZ6	CGND-HDA-03719	Female	PBMC/T-Cell	NovaSeq6000	6.1223	NEG	No_Data	FALSE	2026-02-05	Not_tested
NEUJV881LPP	CGND-HDA-03158	Female	PBMC/T-Cell	NovaSeq6000	11.9587	NEG	No_Data	FALSE	2026-04-08	Not_tested
NEURC211RRY	CGND-HDA-03726	Female	PBMC/T-Cell	NovaSeq6000	13.3423	NEG	No_Data	FALSE	2026-02-02	Not_tested
NEUGE873MN9	CGND-HDA-03278	Female	PBMC/T-Cell	NovaSeq6000	6.76878	UNK	No_Data	FALSE	2026-05-06	Not_tested
NEUHC812FTG	CGND-HDA-05570	Female	PBMC/T-Cell	NovaSeq6000	10.738	UNK	No_Data	FALSE	2026-02-02	Not_tested
NEUJF659CJP	CGND-HDA-03150	Male	PBMC/T-Cell	NovaSeq6000	6.22829	POS	No_Data	TRUE	2/810	Not_tested
NEUWU485AUL	CGND-HDA-01278-b38	Male	PBMC/T-Cell	NovaSeq6000	11.9369	UNK	No_Data	FALSE	N/A	Tested_noMutantExpansion
NEUVX345UJW	CGND-HDA-04914	Female	PBMC/T-Cell	NovaSeq6000	13.3127	NEG	No_Data	FALSE	2026-02-06	Not_tested
NEUNX092VWR	CGND-HDA-00442-b38	Male	PBMC/NT-Cell	NovaSeq6000	10.7616	NEG	No_Data	FALSE	N/A	Tested_noMutantExpansion
NEUXF650WU0	CGND-HDA-01342	Male	PBMC/T-Cell	NovaSeq6000	13.655	UNK	No_Data	FALSE	2026-02-12	Not_tested
NEULF901GPU	CGND-HDA-05572	Male	PBMC/T-Cell	NovaSeq6000	12.0721	UNK	No_Data	FALSE	2026-02-05	Not_tested
NEUAJ481YYX	CGND-HDA-00614-b38	Male	PBMC/NT-Cell	NovaSeq6000	13.9926	NEG	NEG	FALSE	N/A	Tested_noMutantExpansion
NEUDV274PR3	CGND-HDA-03194	Female	PBMC/NT-Cell	NovaSeq6000	12.9114	UNK	No_Data	FALSE	2026-08-08	Not_tested
NEULA896YE1	CGND-HDA-01188-b38	Male	PBMC/T-Cell	NovaSeq6000	14.7769	UNK	No_Data	FALSE	N/A	Tested_noMutantExpansion
NEUAW070WM6	CGND-HDA-01466	Female	PBMC/T-Cell	NovaSeq6000	14.8497	UNK	No_Data	FALSE	2026-02-08	Not_tested
NEUDB006NJ6	CGND-HDA-04058	Female	PBMC/T-Cell	NovaSeq6000	11.2817	UNK	No_Data	FALSE	2026-02-05	Not_tested

## Sheet: TableS2_top_eQTLs
phenotype_id	num_var	beta_shape1	beta_shape2	true_df	pval_true_df	variant_id	start_distance	end_distance	ma_samples	ma_count	af	pval_nominal	slope	slope_se	pval_perm	pval_beta	qval	pval_nominal_threshold
ENSG00000278267	4319	1.0195	1721.02	486.873	7.7e-10	rs879871039	675381	675381	296	296	0.249158	9.65e-11	0.15799	0.023926	0.0001	1.01e-06	5.29e-07	0.000129639
ENSG00000227232	4351	1.01018	1981.25	512.329	3.5e-18	rs192472955	60710	60710	110	140	0.150215	4.77e-19	0.259092	0.0279758	0.0001	4.96e-15	4.52e-15	0.000110326
ENSG00000238009	4775	0.995537	1429.67	466.656	1.56e-05	rs200779622	-48074	-48074	9	11	0.0114108	3.42e-06	0.293347	0.0625124	0.0222978	0.0224392	0.0073459	0.000147951
ENSG00000268903	4792	0.999771	1738.88	491.914	2.28e-09	rs148209574	-864	-864	80	81	0.0681818	3.94e-10	-0.179346	0.0281332	0.0001	3.97e-06	1.98e-06	0.000122813
ENSG00000269981	4801	1.04922	1743.42	487.992	4.37e-12	rs1276697529	367255	367255	78	79	0.0664983	3.39e-13	-0.224233	0.0300423	0.0001	2.97e-09	1.9e-09	0.000136362
ENSG00000241860	4964	1.0631	1933.71	496.221	1.83e-12	rs1336710545	355683	355683	339	362	0.304721	2.06e-13	0.0920002	0.0122079	0.0001	1.01e-09	6.65e-10	0.000126525
ENSG00000279457	5112	1.03031	1890.36	485.43	6.28e-30	rs1364805962	-8577	-8577	500	501	0.578283	4.76e-33	-0.373048	0.0290874	0.0001	1.92e-27	3.01e-27	0.000120824
ENSG00000228463	5395	1.00971	2397.75	520.602	1.19e-14	rs373871696	-155818	-155818	181	181	0.152357	4.07e-15	-0.482063	0.0596124	0.0001	2.24e-11	1.65e-11	9.11e-05
ENSG00000237094	6298	1.0096	1995.63	489.58	1.31e-34	rs79279787	251620	251620	498	498	0.419192	6.22e-38	0.293016	0.0210218	0.0001	1.33e-31	2.42e-31	0.000109391
ENSG00000250575	6345	1.00913	1484.09	452.441	2.3e-16	rs80171183	260564	260564	73	73	0.0615514	3.35e-19	-0.290001	0.0311658	0.0001	2.62e-13	2.16e-13	0.000146939
ENSG00000225972	6947	0.897348	104.251	149.262	7.09e-43	rs6594028	155	155	20	27	0.0235192	2.68e-150	2.70807	0.0730926	0.0001	1.01e-36	2.2e-36	0.00159303
ENSG00000225630	6948	0.95709	608.424	338.815	1.34e-08	rs538153094	4522	4522	16	17	0.0143098	7.64e-13	1.6981	0.231184	0.0001	1.37e-05	6.52e-06	0.000317737
ENSG00000237973	6955	0.989957	218.543	222.9	3.38e-28	rs6594028	-1857	-1857	20	27	0.0235192	8.36e-66	3.35422	0.169702	0.0001	1.33e-25	1.94e-25	0.000955282
ENSG00000278791	6959	0.877357	148.062	181.56	9.95e-28	rs6594028	-3196	-3196	20	27	0.0235192	5.18e-79	1.99525	0.0891003	0.0001	1.71e-22	2.21e-22	0.00106243
ENSG00000229344	6959	0.883839	57.9674	115.073	4.02e-05	rs4098611	63	63	24	30	0.0260417	5.48e-19	1.31663	0.142428	0.00349965	0.00491729	0.00178641	0.00276188
ENSG00000248527	6959	0.871037	145.132	225.618	6.54e-07	rs6594033	415	415	559	569	0.521044	1.43e-14	0.671797	0.0848906	0.00049995	0.00032907	0.000136158	0.00106497
ENSG00000198744	6961	0.959829	108.992	160.191	7.71e-09	rs2096044	-40	-40	13	15	0.0133452	2.85e-26	2.17715	0.194601	0.0001	1.5e-06	7.73e-07	0.00178439
ENSG00000230021	7470	0.890688	375.193	309.381	4.25e-13	rs80171183	33599	33599	73	73	0.0615514	1.08e-21	0.431925	0.0432123	0.0001	1.96e-09	1.27e-09	0.000434878
ENSG00000228327	7738	1.01734	2397.41	495.456	3.05e-37	rs8179466	-509719	-509719	201	201	0.169192	2.29e-40	0.229637	0.0158607	0.0001	1.93e-34	3.9e-34	9.26e-05
ENSG00000237491	7752	1.0105	2317.22	490.406	8.61e-62	rs189800799	-12293	-12293	54	54	0.0454545	9.75e-68	0.400712	0.0198843	0.0001	4.92e-59	2.1e-58	9.44e-05
ENSG00000230092	7798	0.999651	2354.21	495.577	1.07e-45	rs1304607921	-38431	-38431	53	53	0.0446128	1.51e-49	0.440103	0.0267617	0.0001	2.62e-42	6.78e-42	9.07e-05
ENSG00000228794	7823	1.00416	1816.89	469.615	2.17e-05	rs534659898	43588	43588	77	80	0.0674536	5.36e-06	0.0495905	0.0107891	0.040096	0.0380295	0.0119163	0.000118703
ENSG00000225880	7824	1.00234	1243.1	429.938	4.63e-59	rs370629982	-9312	-9312	53	53	0.0446128	1.37e-73	0.516631	0.0242343	0.0001	4.27e-56	1.64e-55	0.000172786
ENSG00000288531	7883	1.0137	1720.91	463.385	5.31e-05	rs4288535	844446	844446	85	88	0.0744501	1.31e-05	-0.11019	0.0250434	0.0833917	0.0839852	0.0242736	0.000128007
ENSG00000230368	7913	1.01037	2320.31	490.903	2.25e-07	rs8179466	-612342	-612342	201	201	0.169192	5.79e-08	0.141596	0.0257321	0.00029997	0.000480867	0.000195706	9.42e-05
ENSG00000272438	7981	1.00857	2615.59	498.843	4.25e-12	rs6673914	14860	14860	369	477	0.598485	5.91e-13	-0.100818	0.0136557	0.0001	9.46e-09	5.83e-09	8.33e-05
ENSG00000223764	8035	0.972827	2230.75	489.143	1.23e-12	rs1806780	15955	15955	280	342	0.287879	8.98e-14	-0.165017	0.0215562	0.0001	4.75e-09	3e-09	9e-05
ENSG00000187634	8050	1.01135	2349.25	492.305	6.41e-11	rs2272757	22323	22323	373	473	0.601852	8.08e-12	0.151789	0.0217109	0.0001	1.25e-07	7.08e-08	9.33e-05
ENSG00000188976	8206	0.738402	403.116	336.258	2.99e-08	rs1219110146	-247549	-247549	13	13	0.0109428	2.24e-12	-0.157121	0.0218658	0.0001	0.000254282	0.000106532	0.000250563
ENSG00000187961	8214	0.96271	1658.74	460.923	5.6e-08	rs13303160	5594	5594	155	182	0.846801	4.26e-09	0.0457335	0.00765828	0.00039996	0.000133284	5.77e-05	0.000118138
ENSG00000187583	8242	0.762134	348.773	323.635	5.41e-16	rs28705211	-1358	-1358	262	306	0.257576	1.33e-25	-0.208346	0.0189089	0.0001	2.17e-10	1.51e-10	0.000315328
ENSG00000187642	8341	0.990804	2017.18	468.44	3.78e-05	rs28566954	-908	-908	195	212	0.178451	9.87e-06	-0.0853566	0.0191273	0.0752925	0.0755342	0.0220954	0.000103739
ENSG00000272512	8451	1.01744	1736.05	447.557	1.97e-13	rs3128111	-2681	-2681	367	449	0.377946	7.19e-16	-0.0932148	0.0112022	0.0001	2.33e-10	1.61e-10	0.000127939
ENSG00000188290	8468	1.03053	2640.34	497.83	1.48e-43	rs2298214	-331	-331	405	533	0.551347	5.15e-47	-0.120361	0.00756434	0.0001	2.42e-41	6.08e-41	8.65e-05
ENSG00000187608	8470	1.00686	2650.43	501.246	1.17e-09	rs28615823	731	731	194	213	0.179293	2.8e-10	-0.0808311	0.0125689	0.0001	2.83e-06	1.43e-06	8.19e-05
ENSG00000188157	8373	0.954843	1505.72	443.071	6.81e-09	rs3128098	25586	25586	91	96	0.919192	1.63e-10	0.0539365	0.00827351	0.0001	1.75e-05	8.28e-06	0.000127703
ENSG00000217801	8309	1.04063	2418.7	490.29	7.93e-28	rs13303240	-5100	-5100	406	531	0.55303	1.98e-30	-0.14396	0.0117934	0.0001	2.05e-25	2.98e-25	9.65e-05
ENSG00000273443	8308	1.00175	2537.6	501.771	9.99e-05	rs1284541017	646132	646132	20	27	0.0282427	5.51e-05	-0.167018	0.0410836	0.219678	0.223152	0.0567981	8.45e-05
ENSG00000131591	8015	1.00653	1820.63	468.604	3.03e-27	rs6689308	-21937	-21937	185	207	0.174242	4.3e-31	-0.103007	0.00833059	0.0001	3.87e-24	5.34e-24	0.00011909
ENSG00000186891	7781	1.00528	2009.18	492.504	0.000774838	rs9727747	-7266	-7266	130	141	0.118687	0.000436642	0.0690891	0.0195232	0.790221	0.787694	0.156243	0.000107613
ENSG00000186827	7797	1.01937	1601.02	467.433	0.000505992	rs1477868057	997093	997093	16	16	0.013468	0.000188035	-0.202991	0.0539781	0.539646	0.546244	0.117782	0.000139315
ENSG00000078808	7841	0.987408	1174.23	437.378	1.08e-25	rs111452679	-7249	-7249	125	133	0.111953	2.78e-31	0.0976123	0.0078657	0.0001	2.42e-22	3.09e-22	0.000176822
ENSG00000176022	7842	0.98108	1297.31	444.642	5.13e-76	rs77994686	3364	3364	124	132	0.111111	9.21e-92	-0.210431	0.00844442	0.0001	1.56e-71	9.67e-71	0.000157727
ENSG00000184163	7889	0.982065	1341.42	455.789	0.00204797	rs3753340	34955	34955	35	36	0.030303	0.000799069	-0.113651	0.0337019	0.938306	0.938196	0.178469	0.000152889
ENSG00000260179	7899	1.01466	1941.12	486.47	0.000466033	rs78379068	-20326	-20326	111	118	0.0993266	0.000229744	-0.0678381	0.0182907	0.590441	0.58879	0.124777	0.000113726
ENSG00000160087	7804	1.01245	1983.09	493.426	2.79e-06	rs2803309	782499	782499	244	294	0.247475	9.69e-07	-0.0235891	0.00476059	0.00459954	0.00513926	0.00186188	0.000110778
ENSG00000230415	7802	1.03863	1901.5	490.638	7.42e-21	rs6685064	688	688	123	137	0.11532	9.34e-23	0.152589	0.0148435	0.0001	3.1e-18	3.33e-18	0.000122271
ENSG00000162572	7756	1.04597	1896.66	489.097	7.46e-17	rs11260576	-5457	-5457	124	139	0.117003	2.04e-18	0.120927	0.0133177	0.0001	3.56e-14	3.08e-14	0.000124497
ENSG00000169972	7773	0.982416	871.464	397.153	0.000163422	rs11577350	-119440	-119440	35	38	0.0319865	1.12e-05	-0.0707912	0.0159654	0.139186	0.138476	0.0376858	0.000235521
ENSG00000131584	7775	1.02506	1727.31	482.255	3.81e-06	rs2239609	-17746	-17746	63	65	0.0547138	1.03e-06	0.0371035	0.00750578	0.00469953	0.00571373	0.00205876	0.000130738
ENSG00000240731	7799	1.03256	1769.45	484.371	1.46e-05	rs1258821246	-674877	-674877	6	8	0.0137457	4.82e-06	-0.197504	0.0427574	0.0214979	0.0223661	0.00732467	0.000129705
ENSG00000127054	7830	0.985978	1388.27	462.449	1.21e-09	rs34841888	33696	33696	231	280	0.76431	5.27e-11	-0.0278433	0.00415591	0.0001	2.04e-06	1.04e-06	0.000149072
ENSG00000224051	7830	1.01023	1744.35	475.145	0.000453556	rs113125723	-588397	-588397	270	270	0.227656	0.000187542	0.0265335	0.00705434	0.536646	0.541953	0.117089	0.000125324
ENSG00000169962	7860	1.03439	2198.51	503.074	6.23e-11	rs307368	7689	7689	87	90	0.924242	1.31e-11	-0.137617	0.0198943	0.0001	7.84e-08	4.5e-08	0.000104802
ENSG00000107404	7972	1.00056	1426.51	454.814	0.000251415	rs114994266	-413286	-413286	13	13	0.0109428	6.73e-05	0.079959	0.0199051	0.307169	0.30115	0.0729072	0.000149971
ENSG00000162576	8026	0.972228	868.815	400.017	1.34e-32	rs143226863	17296	17296	12	12	0.0102215	2.41e-43	1.20098	0.0793942	0.0001	7.47e-29	1.24e-28	0.000230688
ENSG00000175756	8064	0.714697	357.353	344.944	7.63e-05	rs544534576	13379	13379	35	35	0.0294613	7.57e-07	0.0744766	0.0148803	0.0843916	0.0826423	0.0239369	0.000258411
ENSG00000221978	8141	0.903862	1095.8	434.287	0.000428801	rs112489772	-124305	-124305	17	17	0.0143098	8.72e-05	-0.0676487	0.0171096	0.40216	0.423756	0.0962534	0.000154245
ENSG00000224870	8141	1.03197	1604.19	469.46	3.59e-06	rs34442823	8049	8049	131	147	0.123737	6.86e-07	-0.0357448	0.00711326	0.0049995	0.00480485	0.00174813	0.000142885
ENSG00000242485	8159	1.00394	2115.94	497.93	8.58e-06	rs35242196	-9076	-9076	133	149	0.125421	3.65e-06	0.0286571	0.00612488	0.0163984	0.0176853	0.00590483	0.000101879
ENSG00000272455	8170	1.00545	2210.73	506.693	2.64e-09	rs17363048	-5504	-5504	134	150	0.126263	8.26e-10	0.0786461	0.0125798	0.0001	5.44e-06	2.68e-06	9.78e-05
ENSG00000235098	8186	0.967441	2058.65	494.456	8.01e-07	rs35745967	-47265	-47265	146	162	0.136364	2.57e-07	0.0933859	0.0178919	0.00259974	0.00205705	0.000782006	9.63e-05
ENSG00000205116	8207	1.01711	2048.94	497.977	1.66e-05	rs1240743	-27816	-27816	341	405	0.659091	7.46e-06	-0.0716606	0.0158392	0.0318968	0.0313619	0.00999752	0.000108324
ENSG00000225285	8243	1.02513	2027.79	492.623	0.000452978	rs1321839165	708473	708473	22	22	0.0185497	0.000243828	0.168579	0.0456433	0.59674	0.589741	0.124931	0.000111385
ENSG00000179403	8242	1.00435	1936.91	491.68	3.83e-12	rs1892289	4592	4592	223	272	0.231687	3.59e-13	-0.0806647	0.0108192	0.0001	6.82e-09	4.25e-09	0.000111398
ENSG00000215915	8305	1.00225	1900.58	492.863	1.25e-65	rs4590	-9260	-9260	223	260	0.218855	1.32e-71	-0.33581	0.0160495	0.0001	1.73e-62	8.13e-62	0.000112993
ENSG00000160072	8346	0.968804	975.183	407.088	1.27e-91	rs182318530	25992	25992	17	17	0.0143098	1.03e-120	-0.925107	0.030077	0.0001	6.93e-86	6.09e-85	0.000203874
ENSG00000284740	8379	1.02198	1924.57	483.799	6.66e-05	rs3121570	-502769	-502769	234	273	0.770202	2.56e-05	-0.0694634	0.0163582	0.115488	0.113897	0.0317607	0.000116559
ENSG00000197785	8370	1.00636	1786.71	480.46	3.95e-21	rs3128343	22056	22056	436	578	0.486532	1.64e-23	-0.057605	0.00549718	0.0001	5.48e-18	5.8e-18	0.000121305
ENSG00000205090	8425	1.01397	1678.66	474.731	0.000185045	rs56051051	747375	747375	241	267	0.224747	6.78e-05	-0.0294896	0.00734433	0.262274	0.260861	0.06483	0.000131307
ENSG00000215014	8524	0.956168	1321.52	452.266	1.92e-08	rs77661767	1241	1241	45	46	0.0387205	8.55e-10	-0.155711	0.02493	0.00019998	4.12e-05	1.87e-05	0.000145969
ENSG00000160075	8526	0.933896	770.638	387.999	2.26e-23	rs7519837	557	557	332	422	0.355219	7.72e-32	0.0509124	0.00405953	0.0001	3.62e-19	4.05e-19	0.000236952
ENSG00000228594	8515	0.998503	1649.18	476.724	1.37e-11	rs116579874	-18848	-18848	24	25	0.0210438	6.48e-13	0.186269	0.0252756	0.0001	2.31e-08	1.38e-08	0.000129123
ENSG00000286989	8513	1.03223	1539.63	469.737	8.63e-05	rs4108074	-917232	-917232	102	116	0.0998279	2.6e-05	0.0612246	0.01443	0.113289	0.11479	0.0319675	0.000148959
ENSG00000197530	8480	1.01998	1975.83	494.568	9.02e-12	rs34983251	5897	5897	336	405	0.340909	1.07e-12	-0.0292886	0.00401444	0.0001	1.24e-08	7.54e-09	0.000113039
ENSG00000272106	8481	0.981488	1130.66	437.343	3.49e-05	rs28540380	-708814	-708814	251	274	0.23064	4.31e-06	0.0326982	0.00704212	0.0416958	0.0413479	0.0128591	0.000181144
ENSG00000189409	8475	0.878599	855.519	420.605	4.35e-13	rs874516	71401	71401	382	491	0.586294	2.37e-16	0.101542	0.0119908	0.0001	5.44e-09	3.42e-09	0.000184523
ENSG00000248333	8590	0.983842	1185.41	434.021	2.19e-08	rs6671852	-18511	-18511	86	86	0.0723906	4.46e-10	0.0939326	0.0147821	0.0001	3.1e-05	1.43e-05	0.000173722
ENSG00000272004	8594	1.0092	1925.7	492.143	1.25e-21	rs72634824	9395	9395	247	291	0.244949	1.55e-23	-0.139645	0.0133177	0.0001	1.66e-18	1.8e-18	0.000113262
ENSG00000189339	9121	0.997239	1735.99	462.753	1.15e-68	rs115866895	-31619	-31619	230	267	0.224747	1.11e-79	-0.228887	0.0101611	0.0001	3.03e-65	1.54e-64	0.000122317
ENSG00000008128	9238	0.941493	1044.15	412.627	2.29e-66	rs374313793	-35137	-35137	46	49	0.0412458	3.84e-86	-0.781136	0.0328137	0.0001	1.13e-59	4.93e-59	0.000178229
ENSG00000227775	9186	1.0108	2398.49	500.139	2.17e-16	rs374313793	-46597	-46597	46	49	0.0412458	1.52e-17	-0.249473	0.0282672	0.0001	3.82e-13	3.13e-13	9.13e-05
ENSG00000268575	9161	0.676115	68.8986	165.457	4.49e-31	rs374313793	-48468	-48468	46	49	0.0412458	2.13e-97	-1.07697	0.041357	0.0001	5.85e-20	6.75e-20	0.00114688
ENSG00000215790	9138	0.856451	471.858	348.086	8.43e-47	rs369037660	-1033	-1033	373	414	0.349073	1.65e-71	0.52209	0.0249752	0.0001	7.13e-38	1.6e-37	0.000314275
ENSG00000008130	9450	1.01233	2270.91	486.622	1.52e-10	rs72634852	64438	64438	76	80	0.0673401	1.59e-11	0.0625136	0.00907645	0.0001	2.86e-07	1.57e-07	9.67e-05
ENSG00000231050	9018	1.008	2115.6	489.492	2.99e-09	rs3806168	861	861	176	198	0.166667	4.8e-10	-0.0803153	0.0126638	0.0001	5.72e-06	2.81e-06	0.000102822
ENSG00000078369	9017	1.01725	2184.63	496.575	0.000269673	rs139032107	232759	232759	24	24	0.020202	0.000147412	0.0413308	0.010812	0.444456	0.436816	0.0985802	0.000101627
ENSG00000169885	8973	1.00408	2168.95	493.819	0.00163364	rs745807682	-602900	-602900	112	130	0.143488	0.000998627	0.061223	0.0185016	0.968503	0.970921	0.183602	9.94e-05
ENSG00000178821	8972	1.02233	2125.8	482.357	0.000366639	rs1485450692	827420	827420	94	94	0.0797963	0.000165485	-0.0810998	0.0213797	0.531747	0.53087	0.115171	0.000105605
ENSG00000142609	8999	0.881534	514.835	350.616	3.02e-33	rs2261279	-58717	-58717	429	575	0.484007	3.35e-50	0.208867	0.012596	0.0001	5.52e-27	8.5e-27	0.000309115
ENSG00000187730	9014	0.994339	1544.77	455.096	1.16e-08	rs72911372	-218	-218	196	219	0.184343	5.31e-10	0.108038	0.0170798	0.0001	1.91e-05	8.98e-06	0.000136556
ENSG00000067606	9040	1.02784	2059.69	485.57	3.15e-05	rs13303058	24058	24058	36	38	0.0319865	1.16e-05	0.0720117	0.0162652	0.0591941	0.0574367	0.0173164	0.000110304
ENSG00000182873	8983	1.00258	1582.75	462.018	1.08e-24	rs2503701	5289	5289	375	463	0.610269	1.54e-28	0.119196	0.0101446	0.0001	1.51e-21	1.86e-21	0.000135782
ENSG00000162585	8949	1.02307	1933.02	482.689	4.11e-10	rs262673	-64232	-64232	9	13	0.0109428	3.98e-11	-0.136724	0.0202739	0.0001	5.69e-07	3.05e-07	0.000116323
ENSG00000157933	8927	1.00437	1973.36	480.722	7.67e-05	rs6685625	783671	783671	70	72	0.0606061	2.82e-05	-0.035874	0.0084931	0.140486	0.138997	0.0378114	0.000109345
ENSG00000287356	9025	1.00866	2206.38	494.159	0.000657444	rs56117572	-18805	-18805	64	66	0.0555556	0.000373548	0.0830171	0.0231841	0.763524	0.762813	0.152416	9.87e-05
ENSG00000269896	9043	1.00349	1890.28	478.082	2.98e-20	rs61762094	-3465	-3465	199	224	0.188552	1.24e-22	-0.151175	0.014753	0.0001	4.93e-17	4.99e-17	0.000113924
ENSG00000272420	9033	1.03347	2150.62	491.428	2.31e-48	rs4571912	2614	2614	360	445	0.374579	7.09e-53	0.191883	0.0111963	0.0001	1.61e-46	4.82e-46	0.000106926
ENSG00000116151	8980	0.987564	1794.25	467.558	0.000375907	rs2494642	38162	38162	383	484	0.407407	0.000134119	-0.0244798	0.00636408	0.49805	0.496699	0.109418	0.000115764
ENSG00000157916	8980	0.985081	1583.41	456.955	1.05e-10	rs12092052	17289	17289	312	380	0.319865	2.28e-12	-0.0289207	0.00402631	0.0001	2.11e-07	1.17e-07	0.000130432
ENSG00000157911	9052	0.936466	1109.72	431.102	0.000146458	rs10910063	-18319	-18319	298	357	0.300505	2.17e-05	0.0224898	0.00524981	0.171083	0.173189	0.0457296	0.000165615
ENSG00000149527	9057	0.988517	2715.63	515.856	1.4e-14	rs12754473	17476	17476	159	170	0.143098	3.64e-15	-0.139778	0.017252	0.0001	5.05e-11	3.64e-11	7.67e-05
ENSG00000157881	9004	0.991173	1699.52	468.865	4.6e-09	rs143275045	-27	-27	41	42	0.0353535	3.29e-10	0.0703585	0.0109858	0.0001	8.71e-06	4.22e-06	0.000123231
ENSG00000272449	9007	1.00504	1861.39	466.367	0.000800797	rs10909849	450455	450455	147	153	0.871212	0.000312875	-0.0640429	0.0176527	0.772323	0.773277	0.154064	0.000116094
ENSG00000197921	9008	1.01222	1239	421.51	0.00113624	rs368569028	-832434	-832434	436	439	0.369529	0.000232673	-0.0749781	0.0202337	0.750925	0.751359	0.150683	0.000177212
ENSG00000157873	8990	1.01927	2461.51	505.213	7e-10	rs2477678	-8568	-8568	432	566	0.523569	1.9e-10	-0.0816347	0.012571	0.0001	1.32e-06	6.87e-07	9.06e-05
ENSG00000157870	8999	1.02548	1881.37	474.067	4.61e-15	rs11573997	-22436	-22436	15	15	0.0126263	6.43e-17	-0.215931	0.0249933	0.0001	4.48e-12	3.44e-12	0.000120144
ENSG00000237058	9095	1.02829	2519.34	505.713	3.81e-05	rs1459279303	46127	46127	1	2	0.0714286	2.12e-05	-0.688863	0.160575	0.0817918	0.0846233	0.0244327	9.03e-05
ENSG00000142606	9098	1.02184	2295.42	489.202	1.53e-06	rs1459279303	45679	45679	1	2	0.0714286	4.49e-07	-0.963911	0.188656	0.00389961	0.00306247	0.00114187	9.77e-05
ENSG00000215912	8932	0.993584	1739.66	465.969	5.52e-21	rs6424092	-200234	-200234	338	415	0.650673	5.03e-24	-0.12872	0.0121283	0.0001	1.24e-17	1.29e-17	0.000121051
ENSG00000177133	9472	0.989205	1543.17	449.77	0.000295767	rs74049262	-609881	-609881	82	87	0.0737288	7.43e-05	0.145154	0.0363522	0.375462	0.371756	0.0865871	0.000135107
ENSG00000142611	9471	0.973558	804.459	380.182	0.00208125	rs1396769490	-388229	-388229	78	78	0.0656566	0.000246268	-0.175611	0.0475805	0.818718	0.820286	0.161084	0.000249921
ENSG00000130762	10025	1.00919	2512.98	504.839	1.46e-16	rs6424078	12668	12668	89	93	0.921717	1.41e-17	-0.198717	0.0224905	0.0001	2.81e-13	2.32e-13	8.68e-05
ENSG00000162591	10366	1.01625	2264.78	496.419	5.46e-06	rs2794358	-102643	-102643	342	409	0.344276	2.16e-06	0.0379077	0.00791462	0.0111989	0.0113564	0.00390809	9.78e-05
ENSG00000238260	10416	1.0115	2351.85	490.673	1.98e-05	rs2493272	-191838	-191838	262	308	0.259259	7.71e-06	-0.0549185	0.0121584	0.0431957	0.0436267	0.0135111	9.32e-05
ENSG00000158109	10416	0.896155	806.688	388.806	8.24e-20	rs2821061	11200	11200	66	67	0.943603	7.51e-27	0.155097	0.0136856	0.0001	3.31e-15	3.05e-15	0.00020527
ENSG00000116213	10465	1.0028	2348.14	494.914	1.03e-72	rs6697769	1557	1557	412	535	0.450337	4.97e-79	0.106339	0.00474791	0.0001	1.55e-69	9.01e-69	9.16e-05
ENSG00000227372	9864	1.02992	1839.85	487.617	0.000136522	rs1885867	-17115	-17115	237	276	0.767677	6.06e-05	-0.0210266	0.00520135	0.210979	0.210005	0.0539639	0.000124036
ENSG00000235169	9587	1.00551	1649.4	487.628	5.18e-05	rs10909792	15801	15801	107	115	0.0968013	2.09e-05	0.0761846	0.017745	0.0810919	0.0806319	0.0234067	0.000131152
ENSG00000272153	9579	1.02354	1260.87	455.576	0.00205576	rs35701577	-179012	-179012	235	263	0.22138	0.000800353	-0.0500352	0.0148393	0.919808	0.922091	0.176106	0.000178508
ENSG00000130764	9575	0.96247	1307.68	460.728	5.37e-18	rs57217928	-11483	-11483	115	121	0.101852	8.65e-21	-0.0529363	0.00543008	0.0001	2.42e-14	2.12e-14	0.000149766
ENSG00000169598	9578	1.02041	1744.52	488.861	2.16e-13	rs13374773	-99	-99	285	335	0.281987	1.3e-14	0.0570737	0.0071998	0.0001	2.4e-10	1.66e-10	0.000128147
ENSG00000116198	9578	1.01447	1170.18	447.317	6.55e-60	rs12145238	-415	-415	285	335	0.281987	7.98e-72	-0.0936969	0.00446878	0.0001	1.17e-57	4.75e-57	0.000188568
ENSG00000198912	9611	0.975521	1043.03	435.633	1.25e-94	rs6701422	-8687	-8687	265	309	0.739899	1.2e-116	0.173513	0.00579868	0.0001	2.21e-89	2.11e-88	0.000193652
ENSG00000236423	9611	1.06739	1499.62	475.094	1.28e-09	rs35031681	8799	8799	88	90	0.0757576	1.01e-10	0.140584	0.0213114	0.0001	7.65e-07	4.06e-07	0.000164581
ENSG00000233304	9622	1.02238	1729.69	488.417	0.00101263	rs115462379	-911643	-911643	18	18	0.0151515	0.000554027	-0.207366	0.0596909	0.821818	0.82065	0.161137	0.000129802
ENSG00000284694	9534	1.02894	1797.77	502.402	0.000503007	rs350167	-17095	-17095	289	335	0.718013	0.000313639	-0.061697	0.0170092	0.584142	0.582246	0.123727	0.000126673
ENSG00000196581	9523	0.729114	83.8433	186.607	0.000412027	rs74844877	285521	285521	35	36	0.030303	1.87e-09	-0.772657	0.126388	0.10359	0.0925573	0.0264758	0.00116473
ENSG00000069424	7726	0.966802	961.4	453.746	0.000603373	rs10442625	-963724	-963724	285	326	0.274411	0.000184903	-0.0240524	0.00638853	0.449055	0.456731	0.102172	0.000205818
ENSG00000131697	7726	1.01821	1211.44	476.922	1.23e-15	rs1295100	6695	6695	350	434	0.36532	1.79e-17	-0.0449569	0.00510608	0.0001	9.01e-13	7.22e-13	0.000183645
ENSG00000116254	7689	1.03669	1028.11	456.7	3.03e-13	rs7533861	-27104	-27104	79	81	0.0681818	2.3e-15	-0.163607	0.0200394	0.0001	1.37e-10	9.65e-11	0.000225196
ENSG00000158286	7647	1.00266	1056.44	457.085	0.000314563	rs2247392	-7389	-7389	263	309	0.260101	9.12e-05	-0.0409081	0.0103757	0.277472	0.281572	0.0689809	0.000203455
ENSG00000226944	7647	1.0036	1130.21	464.409	1.95e-05	rs4908540	255	255	301	362	0.304714	4.2e-06	0.0583455	0.0125506	0.0216978	0.0214672	0.00705732	0.000190582
ENSG00000116251	7646	1.02648	1427.49	489.743	0.000486475	rs28735572	-425794	-425794	27	31	0.0260943	0.000252734	0.0475553	0.0129084	0.493351	0.488004	0.107835	0.000158681
ENSG00000116237	7618	1.00497	1287.8	476.393	7.7e-12	rs1064721	-14656	-14656	59	63	0.0530303	3.33e-13	-0.0632747	0.00847448	0.0001	9.03e-09	5.58e-09	0.000167773
ENSG00000158292	7546	1.02587	1113.46	463.155	1.23e-08	rs56318364	46125	46125	147	161	0.135522	8e-10	-0.0464362	0.00742121	0.0001	1.01e-05	4.87e-06	0.000203162
ENSG00000271746	7291	1.00626	1083.53	465.641	0.000650485	rs796881969	-721787	-721787	34	34	0.0286195	0.000243813	0.113015	0.030599	0.505749	0.502899	0.110475	0.000199974
ENSG00000097021	7292	1.01287	951.35	445.164	0.000560321	rs12082244	-157034	-157034	34	36	0.030303	0.000146606	-0.0445019	0.0116373	0.409159	0.406994	0.0930975	0.000231119
ENSG00000069812	7342	0.837811	430.606	382.638	0.00132079	rs928555448	-108911	-108911	14	15	0.0126263	0.000137713	0.228922	0.0596169	0.491051	0.517871	0.112984	0.000326057
ENSG00000187017	7342	0.923689	651.267	418.018	0.000444618	rs139155965	-563199	-563199	14	14	0.0117845	6.65e-05	0.247344	0.061527	0.278772	0.286567	0.0700107	0.000273232
ENSG00000215788	7411	1.03863	1278.67	481.674	3.16e-09	rs9434795	26263	26263	166	193	0.162458	3.71e-10	-0.0513448	0.00804175	0.0001	2.46e-06	1.25e-06	0.00018182
ENSG00000171680	7508	1.05155	1248.74	481.523	3.13e-08	rs9434795	-27636	-27636	166	193	0.162458	4.76e-09	-0.0407167	0.00684009	0.0001	2.26e-05	1.06e-05	0.000191305
ENSG00000162408	7526	1.03569	1389.28	492.333	5.85e-14	rs10864625	-344	-344	125	133	0.111953	3.85e-15	0.0475501	0.00587455	0.0001	3.49e-11	2.55e-11	0.000166302
ENSG00000204859	7499	1.0207	1181.73	473.648	8.07e-08	rs17029626	61	61	170	187	0.157407	1.04e-08	0.036794	0.00632742	0.0001	7.8e-05	3.46e-05	0.000189288
ENSG00000116273	7449	0.980174	906.931	443.528	5.9e-05	rs34754584	735147	735147	32	33	0.0277778	9.5e-06	0.0558048	0.0124814	0.0559944	0.0557169	0.0168585	0.000225138
ENSG00000162413	7449	0.979403	874.285	441.391	0.000550641	rs9988575	971633	971633	61	63	0.0530303	0.000134454	-0.047125	0.0122532	0.388561	0.392311	0.090432	0.000233126
ENSG00000041988	7413	1.00276	1099.81	467.198	2.86e-16	rs17692	9585	9585	198	231	0.194444	1.55e-18	0.0481793	0.00528604	0.0001	2.9e-13	2.39e-13	0.000195479
ENSG00000007923	6963	0.941021	468.504	382.625	7.67e-13	rs6697222	-116082	-116082	26	26	0.0218855	1.77e-17	-0.12805	0.0145411	0.0001	1.33e-09	8.69e-10	0.000396723
ENSG00000237436	6803	1.00675	1082.8	479.214	0.000342792	rs2239847	953889	953889	450	592	0.501683	0.00014609	-0.0387092	0.0101202	0.307469	0.306975	0.0740431	0.000200329
ENSG00000171735	6804	1.0397	1135.28	486.965	5.47e-10	rs12133253	962382	962382	302	366	0.691919	6.65e-11	-0.0288802	0.00433461	0.0001	3.46e-07	1.89e-07	0.000205247
ENSG00000237402	6694	1.02777	970.756	475.071	4.59e-06	rs1314219124	864865	864865	22	23	0.0199653	1.05e-06	-0.181112	0.0366748	0.00279972	0.00378137	0.00139436	0.000233982
ENSG00000270171	6255	1.0082	862.141	471.613	2.05e-150	rs12756299	3855	3855	420	560	0.47138	1.23e-171	-0.430517	0.0102774	0.0001	1.1e-148	3.55e-147	0.000252405
ENSG00000270035	6251	1.0222	942.412	475.917	1.87e-59	rs1539181	2707	2707	413	540	0.454545	4.22e-67	0.212526	0.0106131	0.0001	1.01e-57	4.09e-57	0.000238128
ENSG00000269978	6248	1.03238	813.444	459.668	3.73e-73	rs3121220	-11154	-11154	421	556	0.468013	1.81e-85	0.239911	0.0101349	0.0001	1.68e-72	1.06e-71	0.000282006
ENSG00000049245	6124	0.888453	230.064	321.101	5.27e-07	rs1776352	3175	3175	409	523	0.559764	7.99e-11	-0.0317053	0.00477951	0.00189981	0.000346252	0.000142975	0.000704898
ENSG00000269925	6118	1.03607	976.254	479.538	1.45e-29	rs11121022	215	215	393	485	0.408249	5.03e-33	-0.133592	0.010421	0.0001	1.63e-27	2.57e-27	0.000236845
ENSG00000049246	6103	0.991887	650.997	438.231	1.75e-07	rs228701	45452	45452	348	420	0.646465	6.85e-09	0.0489377	0.00831036	0.00029997	0.000122906	5.35e-05	0.000322206
ENSG00000049247	6095	0.994649	696.578	447.434	1.04e-24	rs228725	16246	16246	349	439	0.630471	1.97e-29	0.340284	0.0284351	0.0001	9.46e-22	1.18e-21	0.000303024
ENSG00000049249	6202	1.03019	844.481	466.219	5.33e-05	rs228725	-73407	-73407	349	439	0.630471	1.39e-05	0.0981764	0.0223879	0.0425957	0.0395602	0.0123567	0.000270372
ENSG00000116288	6223	1.04914	926.102	465.371	3.46e-07	rs7545687	-17169	-17169	175	189	0.159091	4.12e-08	-0.0259588	0.0046642	0.00019998	0.000210971	8.92e-05	0.000256645
ENSG00000284747	6277	1.01219	890.606	468.641	5.62e-10	rs441467	29612	29612	205	228	0.191919	2.92e-11	-0.0991046	0.0145905	0.0001	4.17e-07	2.27e-07	0.000246511
ENSG00000116285	6244	1.00264	773.63	450.326	0.000551916	rs78232287	269299	269299	98	107	0.0900673	0.00015723	-0.0444541	0.011679	0.346865	0.346334	0.0817228	0.000277809
ENSG00000238290	6243	1.03844	1041.06	483.198	5.7e-10	rs161802	-43973	-43973	212	236	0.198653	5.87e-11	-0.098562	0.0147493	0.0001	3.36e-07	1.84e-07	0.00022322
ENSG00000162426	6442	1.03081	874.87	461.614	6.9e-07	rs1107285	-5688	-5688	239	262	0.779461	8.11e-08	-0.0398313	0.00732249	0.00059994	0.000473808	0.000192992	0.000261331
ENSG00000221083	6348	1.00948	929.537	462.724	4.83e-05	rs66463959	497433	497433	200	217	0.18266	1.15e-05	-0.0631174	0.0142558	0.0412959	0.0424925	0.0131865	0.000234772
ENSG00000224315	6065	1.01292	878.097	462.718	0.00132059	rs115170612	759795	759795	12	12	0.010101	0.00052757	-0.171307	0.0491219	0.685831	0.681509	0.139938	0.000250427
ENSG00000222511	6045	1.01179	840.83	456.226	0.00122415	rs114033158	879731	879731	35	36	0.030303	0.000440461	-0.124135	0.0351016	0.636536	0.637957	0.132819	0.000260871
ENSG00000228423	6009	1.0049	882.823	460.541	9.13e-05	rs10864411	558429	558429	379	471	0.396465	2.31e-05	0.044358	0.0103872	0.0770923	0.0763539	0.0223073	0.00024469
ENSG00000142599	5972	1.02871	982.732	475.402	2.06e-05	rs2784735	-487890	-487890	416	540	0.454545	5.77e-06	-0.0204085	0.00445543	0.0170983	0.0176677	0.00590028	0.000231601
ENSG00000230679	5894	1.00523	1053.28	481.805	0.000351888	rs57959755	419995	419995	186	202	0.170034	0.000156738	0.0614179	0.0161324	0.316868	0.307311	0.0741082	0.000205245
ENSG00000074800	5895	1.02366	977.989	475.563	0.000394335	rs113903822	-633073	-633073	142	154	0.12963	0.000161266	0.0467999	0.0123162	0.307869	0.309035	0.0744542	0.000230198
ENSG00000180758	5644	1.02399	1080.17	490.741	7.39e-25	rs9787242	2410	2410	394	514	0.56734	3.83e-27	-0.119074	0.0104398	0.0001	2.46e-22	3.15e-22	0.000208576
ENSG00000234546	5659	1.02738	921.953	468.291	0.000470999	rs11121232	-391355	-391355	432	570	0.520202	0.000175634	-0.0450015	0.0119111	0.343066	0.339294	0.0803265	0.000246163
ENSG00000228526	5689	1.01536	970.777	472.905	0.00273606	rs12123076	-420438	-420438	287	334	0.281145	0.00138069	-0.0531286	0.0165232	0.925407	0.928039	0.176968	0.000227738
ENSG00000049239	5656	0.876406	240.491	322.676	7.84e-25	rs11121349	960	960	364	462	0.388889	2.23e-40	-0.0852353	0.00588601	0.0001	9.57e-20	1.09e-19	0.000652409
ENSG00000171621	5633	1.0116	736.169	449.92	1.91e-13	rs4465231	-5676	-5676	286	329	0.276936	8.21e-16	0.0715351	0.00861522	0.0001	1.07e-10	7.6e-11	0.000297824
ENSG00000284693	5766	0.996298	925.468	474.469	0.000113235	rs11121286	-460416	-460416	439	586	0.506734	3.88e-05	0.0445185	0.0107294	0.10089	0.100497	0.0284595	0.000228941
ENSG00000171612	5845	1.02149	984.401	483.244	0.00132189	rs59620127	299652	299652	34	35	0.0294613	0.000694955	0.0627235	0.0183868	0.720328	0.720216	0.145984	0.000227622
ENSG00000231181	5909	1.0283	928.051	475.922	0.000444349	rs115995079	674438	674438	34	34	0.0286195	0.000185505	-0.136452	0.0362508	0.325167	0.324667	0.0774908	0.000245028
ENSG00000188807	5922	1.02971	1028.95	487.34	0.000257021	rs142383097	872189	872189	19	19	0.0159933	0.000120946	0.0671286	0.0173346	0.224978	0.220123	0.0561913	0.000221675
ENSG00000171608	5938	0.977552	811.824	462.562	6.45e-12	rs74338407	57795	57795	37	37	0.0311448	1.21e-13	0.15155	0.0199073	0.0001	8.1e-09	5.02e-09	0.00024998
ENSG00000231789	6062	1.00107	1060.41	491.587	2.42e-07	rs74338407	101	101	37	37	0.0311448	6.4e-08	0.17613	0.0321173	0.00019998	0.000254347	0.000106549	0.000201974
ENSG00000171603	6280	1.02525	1066.18	477.042	2.73e-05	rs172228	947176	947176	189	226	0.190236	8.22e-06	0.0225733	0.00501294	0.0265973	0.0259284	0.008393	0.000211887
ENSG00000178585	6434	1.02163	1137.51	482.115	2.12e-09	rs1975402	5951	5951	211	250	0.789562	2.42e-10	-0.0374918	0.00580854	0.0001	1.81e-06	9.27e-07	0.000197045
ENSG00000228150	6413	0.990163	870.172	454.98	0.000811331	rs4908835	-645523	-645523	181	195	0.164141	0.000267044	-0.0627418	0.0170975	0.509049	0.511281	0.111871	0.000240113
ENSG00000162441	6414	1.02627	1057.66	478.396	1.56e-14	rs2297843	-9	-9	94	98	0.0824916	3.49e-16	0.0613022	0.00728298	0.0001	8.51e-12	6.45e-12	0.000214066
ENSG00000173614	6415	1.04032	1138.34	478.413	2.58e-24	rs76604876	-279	-279	12	12	0.010101	3.45e-27	0.367873	0.0322211	0.0001	4.3e-22	5.44e-22	0.000204963
ENSG00000202415	6424	1.02178	1163.55	486.387	0.000347546	rs112574188	-783380	-783380	38	38	0.0319865	0.000166084	-0.127118	0.0335193	0.321168	0.322413	0.0770586	0.0001927
ENSG00000130939	6421	1.00594	1203.34	492.28	5.02e-12	rs6667049	128956	128956	167	186	0.156566	4.99e-13	0.0364225	0.00491693	0.0001	5.39e-09	3.38e-09	0.000179939
ENSG00000233623	6423	1.02792	1038.09	470.378	0.00191931	rs116644453	-642105	-642105	14	14	0.0117845	0.000896099	-0.19781	0.0592264	0.860914	0.85765	0.16656	0.000218879
ENSG00000054523	6250	1.03984	1034.81	478.047	6.39e-08	rs6699879	4212	4212	428	569	0.478956	9.34e-09	0.0205917	0.00352956	0.0001	4.43e-05	2.01e-05	0.000225237
ENSG00000199562	6077	0.967733	594.7	423.527	0.00321348	rs142638882	187533	187533	12	12	0.010101	0.000885888	0.203927	0.0609986	0.862314	0.86006	0.166919	0.000333446
ENSG00000284642	5936	1.04025	902.683	472.11	4.1e-19	rs1890614	-145573	-145573	12	14	0.0117845	1.34e-21	-0.411687	0.0412926	0.0001	8.69e-17	8.71e-17	0.000258429
ENSG00000142657	5944	1.01152	988.47	487.255	3.61e-41	rs35388505	-65037	-65037	326	387	0.325758	2.33e-45	0.0642232	0.00412756	0.0001	1.31e-38	3.02e-38	0.000221777
ENSG00000175279	5959	1.01376	923.914	481.59	0.000523419	rs12085982	422656	422656	216	239	0.201178	0.000242935	0.0511181	0.0138368	0.382162	0.37684	0.0875832	0.000238448
ENSG00000241563	5966	1.03046	1022.71	488.951	3.62e-06	rs2086650	130349	130349	394	495	0.416667	1.15e-06	-0.0568079	0.0115468	0.00279972	0.00307481	0.00114589	0.000223389
ENSG00000142655	5988	1.01566	858.11	471.96	0.000116044	rs284315	202454	202454	442	588	0.50505	3.8e-05	0.0179382	0.00431844	0.090191	0.0907783	0.0260188	0.000257808
ENSG00000160049	5989	0.999549	791.968	458.307	8.25e-05	rs79483805	957850	957850	20	20	0.016835	1.96e-05	-0.0668675	0.0155211	0.0634937	0.0633743	0.0188926	0.0002695
ENSG00000272078	6222	1.02173	884.634	472.107	0.0010763	rs608020	95596	95596	15	15	0.987374	0.00047586	0.203854	0.0579869	0.60414	0.604702	0.127378	0.000253421
ENSG00000130940	6534	0.99872	1027.95	484.891	0.000157674	rs186794549	-216324	-216324	15	15	0.0126263	6.77e-05	0.197672	0.049227	0.151285	0.150076	0.0404417	0.000207251
ENSG00000120948	6909	0.983445	791.306	455.78	0.000615612	rs148474336	-531004	-531004	28	28	0.023569	0.000195698	0.0484051	0.0129068	0.394461	0.39385	0.0907183	0.000259995
ENSG00000009724	6938	1.01266	1044.49	482.533	0.00148054	rs12724395	-677593	-677593	23	23	0.0193603	0.00078088	-0.15533	0.0459728	0.786221	0.783313	0.155582	0.000210416
ENSG00000116649	6967	1.01328	1141.33	492.663	0.0010981	rs11121736	394128	394128	214	244	0.794613	0.000639443	-0.0256376	0.0074648	0.710329	0.709653	0.14439	0.000192826
ENSG00000171824	6989	1.02042	929.085	463.571	1.55e-15	rs12569242	-32416	-32416	268	332	0.720539	8.1e-18	-0.0387729	0.00435362	0.0001	8.16e-13	6.55e-13	0.000240612
ENSG00000198793	6912	1.0076	826.994	453.346	9.63e-17	rs2791643	-115345	-115345	251	307	0.741583	1.29e-19	-0.0317625	0.00337112	0.0001	6.31e-14	5.39e-14	0.000262782
ENSG00000120942	6895	1.0152	1054.41	476.969	6.79e-36	rs3765906	13836	13836	62	69	0.0580808	2.42e-40	-0.138567	0.00957403	0.0001	2.31e-33	4.46e-33	0.000209606
ENSG00000284646	6839	1.007	1181.63	489.434	8.86e-35	rs2993661	20422	20422	437	580	0.511784	3.94e-38	-0.212419	0.0151912	0.0001	6.34e-32	1.17e-31	0.000183675
ENSG00000204624	6628	1.01781	1003.35	474.693	1.18e-17	rs2817632	49018	49018	191	212	0.178451	7.79e-20	0.0946546	0.00998073	0.0001	6.66e-15	6.01e-15	0.000221535
ENSG00000132879	6836	0.998587	922.418	454.347	5.95e-23	rs7527817	891	891	63	64	0.0538721	6.27e-27	-0.114997	0.0101298	0.0001	5.85e-20	6.75e-20	0.00023089
ENSG00000116661	6838	0.987674	860.681	452.923	7.05e-30	rs2272983	-1475	-1475	244	283	0.761784	3.05e-35	-0.114117	0.00856044	0.0001	1.28e-26	1.95e-26	0.00024138
ENSG00000116663	6849	1.05625	1163.51	480.022	5.14e-12	rs2294641	-2404	-2404	416	529	0.445286	2.6e-13	-0.0818307	0.0109068	0.0001	2.01e-09	1.3e-09	0.000207329
ENSG00000162490	6802	1.01865	1195.27	483.24	0.000395979	rs11569838	406084	406084	13	13	0.0109428	0.000182733	0.155128	0.0411702	0.369863	0.368109	0.0858996	0.00018631
ENSG00000116670	6803	1.00981	1200.22	486.19	4.45e-32	rs12088541	-734	-734	124	147	0.123737	2.21e-35	-0.0955319	0.00714922	0.0001	2.81e-29	4.74e-29	0.000181962
ENSG00000177674	6828	1.02121	867.405	455.889	0.000145186	rs6667330	-44850	-44850	113	132	0.111111	3.61e-05	0.0575624	0.0138165	0.110389	0.112149	0.0313224	0.000258158
ENSG00000215910	6860	1.01043	1048.72	475.658	5.6e-05	rs1168911427	-534847	-534847	22	22	0.0189983	1.79e-05	-0.197852	0.0457152	0.0564944	0.0551628	0.0167056	0.000208537
ENSG00000011021	7309	0.993252	750.311	439.495	9.58e-14	rs45475403	-8947	-8947	53	55	0.0462963	1.62e-16	0.113404	0.0133122	0.0001	8.44e-11	6e-11	0.000280434
ENSG00000177000	7345	0.966667	1055.75	475.058	3.82e-26	rs1801131	-12037	-12037	298	353	0.297138	1.91e-29	0.0518194	0.00432908	0.0001	2.28e-22	2.92e-22	0.000187366
ENSG00000120937	8005	1.0303	1134.99	487.353	0.00140882	rs72860679	893194	893194	15	15	0.0126263	0.000785301	-0.484776	0.143546	0.792821	0.789054	0.156464	0.000201224
ENSG00000285646	8640	0.989433	900.408	445.096	2.32e-25	rs6684539	275	275	407	527	0.556397	2.28e-30	0.144107	0.0118194	0.0001	3.55e-22	4.51e-22	0.000231663
ENSG00000201801	8638	1.03163	1005.31	462.044	0.000333425	rs56167245	17110	17110	88	92	0.0774411	0.000106437	0.0910071	0.0233088	0.272573	0.270707	0.0668157	0.000227824
ENSG00000116685	8863	0.994887	1161.42	476.214	7.41e-05	rs845698	-10086	-10086	18	18	0.0151515	2.49e-05	0.0799642	0.018802	0.0848915	0.0837451	0.0242121	0.000181851
ENSG00000083444	8913	0.999467	1173.16	471.537	1.32e-11	rs11799416	28230	28230	301	355	0.298822	4.65e-13	-0.0680042	0.00916738	0.0001	1.56e-08	9.44e-09	0.000181906
ENSG00000287384	8945	1.01898	1058.82	458.742	0.000571977	rs892106415	886197	886197	12	14	0.0118044	0.000188429	-0.181474	0.0482632	0.445555	0.445103	0.100008	0.000210471
ENSG00000116688	8943	1.03098	1245.22	476.227	1.33e-06	rs3088064	32279	32279	408	520	0.56229	2.68e-07	-0.0132483	0.00254236	0.00119988	0.00133641	0.000518736	0.000183679
ENSG00000116691	8921	1.00841	1100.79	463.015	6.44e-11	rs2180179	15506	15506	311	376	0.683502	1.8e-12	0.0415624	0.0057578	0.0001	6.15e-08	3.56e-08	0.000197786
ENSG00000120949	9255	1.03285	1330.97	477.803	0.000394418	rs551062	64180	64180	212	233	0.196128	0.000167135	-0.0631588	0.0166612	0.39596	0.392564	0.0904809	0.000172539
ENSG00000028137	9445	0.833565	337.751	346.646	0.00179993	rs575226897	683619	683619	12	13	0.0109797	9.89e-05	-0.253432	0.0646079	0.510849	0.5413	0.116965	0.000410439
ENSG00000048707	10197	1.00108	1125.95	450.303	4.1e-09	rs11121917	285007	285007	92	102	0.0858586	1.24e-10	-0.0397924	0.00606364	0.0001	4.55e-06	2.25e-06	0.000190223
ENSG00000239149	12197	0.963234	1142.82	440.363	1.24e-06	rs12070078	599	599	90	104	0.0875421	8.1e-08	-0.1059	0.0194672	0.00259974	0.00183303	0.000700133	0.000171682
ENSG00000221340	12303	0.832026	472.834	358.236	0.0022789	rs9726647	301990	301990	112	118	0.103691	0.000181402	-0.0886058	0.0235039	0.711429	0.729225	0.147367	0.000291821
ENSG00000162496	12257	0.910891	718.899	393.706	0.000873367	rs1157018596	674541	674541	22	26	0.0219224	9.81e-05	-0.146372	0.0372966	0.50275	0.511098	0.111847	0.000239487
ENSG00000157330	12331	1.05026	1571.63	473.682	4.6e-13	rs57907405	-22036	-22036	65	68	0.0572391	1.16e-14	-0.268356	0.0337883	0.0001	2.45e-10	1.69e-10	0.000151597
ENSG00000162493	13061	0.988572	1234.4	444.474	0.00031779	rs35716585	966	966	212	242	0.203704	7.34e-05	-0.0719853	0.0180139	0.329967	0.329969	0.0785395	0.000168654
ENSG00000116731	12990	1.02929	1531.82	462.13	4.26e-06	rs2281169	97426	97426	346	410	0.345118	6.82e-07	0.0224912	0.00447492	0.00459954	0.00554372	0.00200123	0.000148774
ENSG00000189337	11370	1.02481	1369.37	453.497	8.75e-13	rs926570	128963	128963	344	407	0.657407	6.48e-15	-0.0642446	0.00800746	0.0001	7.12e-10	4.75e-10	0.000164819
ENSG00000171729	8040	1.02073	1057.63	463.435	6.99e-09	rs61782690	-2442	-2442	174	189	0.159091	4.21e-10	0.105522	0.0165817	0.0001	5.73e-06	2.82e-06	0.000211511
ENSG00000175147	8032	1.00107	1027.85	462.693	2.14e-25	rs7530108	171	171	219	241	0.797138	2.57e-29	-0.181731	0.0152216	0.0001	2.09e-22	2.68e-22	0.000208369
ENSG00000142621	8028	0.896049	309.885	329.321	0.000134746	rs1612465	9784	9784	342	415	0.349327	1.03e-06	-0.0681257	0.013784	0.0643936	0.0593005	0.0178131	0.000534171
ENSG00000228140	7796	1.04547	1075.86	478.329	1.18e-16	rs12743712	-5004	-5004	143	156	0.131313	1.42e-18	0.160613	0.0176004	0.0001	3.21e-14	2.79e-14	0.000219233
ENSG00000142634	7800	1.02795	1127.83	480.028	0.00112628	rs6679905	-137364	-137364	27	30	0.0252525	0.000557721	0.0853047	0.0245681	0.710629	0.709052	0.144305	0.000201478
ENSG00000162438	7782	0.941791	692.923	423.171	0.000472066	rs1002755982	-142171	-142171	30	30	0.0252525	7.94e-05	0.1698	0.0426984	0.30337	0.306393	0.0739308	0.000268759
ENSG00000132906	7996	1.03084	1114.05	470.704	6.83e-28	rs4646100	-32989	-32989	310	364	0.306397	1.06e-31	0.0866796	0.00692936	0.0001	1.35e-25	1.98e-25	0.000205241
ENSG00000116138	7994	1.02524	1390.59	494.979	1.26e-05	rs72647143	146052	146052	25	25	0.0210438	5.18e-06	0.0620551	0.0134788	0.0131987	0.0154927	0.00522374	0.000162457
ENSG00000116771	8728	1.03951	1346.33	474.321	6.94e-18	rs10803392	-34789	-34789	306	359	0.302189	4.11e-20	0.127657	0.0133514	0.0001	2.56e-15	2.38e-15	0.000173007
ENSG00000237301	9042	1.03318	1275.36	458.907	7.51e-08	rs79570154	60790	60790	287	338	0.284512	5.56e-09	-0.0753521	0.0127166	0.00019998	6.94e-05	3.09e-05	0.000180189
ENSG00000235084	9049	1.00927	1492.29	475.82	4.15e-05	rs12045879	-114003	-114003	306	358	0.301347	1.28e-05	0.0586118	0.0133093	0.0579942	0.0582754	0.0175419	0.000146176
ENSG00000197312	9265	1.04485	1724.21	486.926	0.000498108	rs77811513	511865	511865	63	63	0.0530303	0.000248887	-0.0320217	0.00868255	0.563244	0.555946	0.119382	0.000136625
ENSG00000116786	10034	1.04243	1318.33	452.916	0.000152563	rs12691551	-102908	-102908	385	485	0.408249	3.6e-05	0.0137293	0.0032953	0.168683	0.166747	0.044238	0.000177774
ENSG00000162461	10591	1.01529	1508.09	465.85	3.58e-74	rs3817269	-6390	-6390	260	300	0.252525	1.56e-85	-0.279462	0.0117992	0.0001	4.52e-72	2.85e-71	0.000146584
ENSG00000162458	10804	1.03489	1654.77	464.107	1.02e-09	rs4661335	21696	21696	396	516	0.434343	4.66e-11	-0.0365145	0.00543456	0.0001	1.04e-06	5.46e-07	0.000139386
ENSG00000224321	10956	1.04879	1679.2	464.79	0.00110611	rs534918	-692513	-692513	419	537	0.45202	0.000442943	-0.0473848	0.0134047	0.833917	0.831902	0.162768	0.000141449
ENSG00000233954	10926	1.03961	1866.7	483.257	2.51e-29	rs1976401	7786	7786	339	414	0.348485	1.61e-32	0.137323	0.0108116	0.0001	4.57e-27	7.06e-27	0.000124807
ENSG00000065526	10801	1.06468	1519.06	460.894	0.000640614	rs2473363	-471638	-471638	12	12	0.010101	0.000222456	0.0862304	0.0231973	0.59874	0.594059	0.12566	0.000161579
ENSG00000179743	10757	1.02365	1873.62	483.445	5.29e-08	rs72647196	-32773	-32773	107	115	0.0968013	9.15e-09	0.0690286	0.0118248	0.0001	7.89e-05	3.49e-05	0.000120163
ENSG00000116809	11464	1.03447	1421.37	451.431	3.09e-07	rs9661939	-31368	-31368	305	364	0.306397	2.23e-08	0.023352	0.00411276	0.00039996	0.000330868	0.000136876	0.000162126
ENSG00000186510	11376	1.03669	1466.7	453.905	1.66e-18	rs945419	-513	-513	402	511	0.569865	1.1e-21	-0.127499	0.0127591	0.0001	6.95e-16	6.65e-16	0.000157862
ENSG00000184908	11330	0.960412	1178.47	439.395	0.000180007	rs1765563	573806	573806	576	576	0.484848	3.34e-05	0.222196	0.0531042	0.208179	0.207028	0.0533168	0.000165369
ENSG00000185519	11349	1.0496	1675.63	474.717	5.08e-47	rs578144077	19	19	22	22	0.0185497	3.75e-53	-0.601631	0.0349883	0.0001	6.09e-46	1.78e-45	0.000141993
ENSG00000142627	11268	1.01123	1025.75	425.082	0.00118206	rs28547296	706888	706888	34	34	0.0465753	0.00025977	-0.136401	0.0370971	0.69613	0.698447	0.142652	0.000213579
ENSG00000142632	11259	1.03029	1639.04	472.982	6.83e-54	rs221061	-3344	-3344	279	318	0.732323	3.61e-61	-0.261725	0.0138976	0.0001	3.39e-52	1.18e-51	0.000139343
ENSG00000237276	11236	1.0251	1607.73	472.004	1.2e-06	rs964042	15140	15140	327	395	0.332492	2.12e-07	0.0618923	0.0117749	0.00119988	0.00163604	0.000628727	0.000140475
ENSG00000288398	11216	1.01047	1307.95	449.26	1.67e-72	rs717863	5804	5804	308	355	0.701178	1.27e-86	-0.228851	0.00957504	0.0001	4.16e-70	2.46e-69	0.000167222
ENSG00000132881	11197	1.0324	1490.89	463.949	8.6e-47	rs2863844	-2651	-2651	313	362	0.695286	4.43e-54	-0.167977	0.0096613	0.0001	5.16e-45	1.47e-44	0.000153882
ENSG00000233929	11188	1.06233	1438.25	451.642	6.8e-15	rs6672616	-272	-272	202	223	0.18771	1.76e-17	0.135185	0.0153497	0.0001	1.96e-12	1.54e-12	0.000169839
ENSG00000037637	11436	1.04345	1459.84	457.573	2.5e-13	rs11582646	-45370	-45370	320	387	0.325758	1.95e-15	-0.0279783	0.00341753	0.0001	1.39e-10	9.77e-11	0.00016089
ENSG00000055070	11436	0.973133	968.482	421.35	0.000141526	rs76365641	236756	236756	247	247	0.207912	1.67e-05	-0.0229768	0.00528937	0.139986	0.136759	0.0372732	0.000207391
ENSG00000187144	11486	1.04525	1507.25	461.422	2.31e-10	rs192459	33202	33202	390	493	0.585017	7.28e-12	0.0900412	0.0128496	0.0001	1.74e-07	9.72e-08	0.000156421
ENSG00000157191	11491	0.969868	1138.87	441.198	1.66e-08	rs14126	28468	28468	306	361	0.696128	4.39e-10	-0.0332273	0.00522689	0.0001	2.65e-05	1.23e-05	0.000175015
ENSG00000226029	11524	1.0409	1582.09	470.384	4.21e-18	rs279781	-9632	-9632	285	347	0.292088	1.62e-20	-0.104569	0.0108099	0.0001	1.72e-15	1.61e-15	0.000147662
ENSG00000080947	11504	1.01201	1484.45	462.435	5.36e-13	rs156860	6664	6664	159	178	0.850168	6.65e-15	0.0529489	0.00660258	0.0001	6.15e-10	4.13e-10	0.000147843
ENSG00000206652	11470	0.765243	242.191	291.492	0.000272256	rs1759212	99358	99358	292	292	0.245791	7.34e-07	0.171164	0.0341548	0.122788	0.131489	0.0360134	0.000459072
ENSG00000261135	11471	1.03964	1566.48	470.208	9.76e-35	rs157257	51	51	389	503	0.576599	1.42e-39	-0.177154	0.0123855	0.0001	9.02e-33	1.71e-32	0.000148736
ENSG00000285853	11472	0.963009	874.112	403.15	5.86e-15	rs61772662	204664	204664	125	125	0.105219	1.74e-19	0.201379	0.0214567	0.0001	1.36e-11	1.01e-11	0.000224333
ENSG00000233421	11443	1.04414	1543.29	459.04	6.09e-06	rs143881854	138786	138786	15	17	0.0143098	9.49e-07	0.355948	0.0717718	0.00679932	0.00746094	0.00264312	0.000152412
ENSG00000219481	11358	1.0382	1729.64	474.569	1.31e-22	rs865925262	142781	142781	401	401	0.337542	1.84e-25	0.286219	0.0260605	0.0001	4.32e-20	5.01e-20	0.000134294
ENSG00000186301	11351	1.00037	1838.78	484.846	6.73e-10	rs3926445	-71612	-71612	405	405	0.340909	7.61e-11	0.158954	0.0239341	0.0001	1.23e-06	6.41e-07	0.000116298
ENSG00000215908	11355	1.02043	1690.27	470.23	4.12e-35	rs2743511	78221	78221	374	377	0.31734	5.32e-40	0.332978	0.0231272	0.0001	1.59e-32	3e-32	0.000132265
ENSG00000236698	11378	0.777751	593.005	386.774	0.0022938	rs1280152185	-228325	-228325	15	15	0.0127986	0.000317796	0.202244	0.05581	0.821718	0.81878	0.160888	0.00019566
ENSG00000280114	11379	1.03726	1407.64	449.483	7.95e-26	rs181637944	-123626	-123626	82	82	0.0690236	1.21e-30	0.355027	0.0289618	0.0001	1.67e-23	2.26e-23	0.000164683
ENSG00000268869	11385	1.04985	1555.51	458.568	1.92e-14	rs10907269	-22365	-22365	321	321	0.270202	1.03e-16	0.193408	0.0225474	0.0001	8.71e-12	6.6e-12	0.000153034
ENSG00000058453	11385	1.02478	1614.07	463.962	6.92e-33	rs11584240	164923	164923	460	464	0.390572	6.19e-38	0.168889	0.0121161	0.0001	2.12e-30	3.71e-30	0.000139825
ENSG00000207389	11385	1.02729	1366.13	447.159	1.76e-12	rs945905	-121654	-121654	62	62	0.0521886	9.7e-15	0.395994	0.0497014	0.0001	1.38e-09	9.06e-10	0.0001661
ENSG00000227684	11361	1.02966	1735.23	480.48	2.02e-113	rs796539012	-1292	-1292	314	314	0.26431	5.23e-127	0.865725	0.0270011	0.0001	1.96e-113	3.26e-112	0.000131441
ENSG00000282740	11361	1.00333	1749.77	467.608	3.3e-18	rs1810999	-236609	-236609	382	483	0.593434	9.46e-21	0.128216	0.0131666	0.0001	5.17e-15	4.7e-15	0.000123029
ENSG00000186715	11347	1.00506	1777.97	482.153	3.52e-92	rs1970921	-118036	-118036	477	499	0.420034	7.86e-103	0.94507	0.034839	0.0001	2.23e-89	2.13e-88	0.000121547
ENSG00000228549	11335	0.974136	977.328	410.847	8e-32	rs201194657	-194356	-194356	15	16	0.013468	3.16e-41	1.32416	0.0902813	0.0001	4.21e-28	6.78e-28	0.000205999
ENSG00000238142	11377	1.05036	1588.01	462.581	3.47e-23	rs7513766	-18536	-18536	416	417	0.35101	9.44e-27	0.315355	0.0278877	0.0001	5.78e-21	6.98e-21	0.000150063
ENSG00000207005	11387	0.901477	754.7	395.376	1.84e-13	rs114819873	15029	15029	71	71	0.0597643	8.35e-18	-0.274093	0.0307897	0.0001	1.35e-09	8.84e-10	0.000222545
ENSG00000272426	11387	1.01544	1677.39	470.754	1.33e-42	rs11203438	29420	29420	444	444	0.373737	1.57e-48	0.326789	0.0201326	0.0001	5.59e-40	1.34e-39	0.000131831
ENSG00000117122	11562	0.971651	1120.36	424.149	1.15e-24	rs7526779	1811	1811	51	52	0.043771	6.62e-31	0.433548	0.035189	0.0001	5.09e-21	6.16e-21	0.000178656
ENSG00000159363	11496	1.04416	1655.29	467.673	5.32e-08	rs1438502973	-463764	-463764	11	13	0.0115248	5.19e-09	-0.0946535	0.0159417	0.00019998	5.71e-05	2.57e-05	0.000142106
ENSG00000117118	11291	0.969184	1136.67	431.895	6.43e-14	rs2235930	-30504	-30504	427	553	0.465488	5.37e-17	-0.0376704	0.00434843	0.0001	1.52e-10	1.06e-10	0.00017507
ENSG00000117115	11176	1.03853	1659.4	469.925	0.000161377	rs4920337	-12438	-12438	197	235	0.802189	5.32e-05	-0.0693094	0.0170141	0.216478	0.219045	0.0559707	0.000140077
ENSG00000142623	11290	1.01329	1790.16	471.856	2.84e-06	rs3003426	56538	56538	326	393	0.330808	5.6e-07	0.0759533	0.0149943	0.00329967	0.00470167	0.0017134	0.000122944
ENSG00000179051	11560	1.00349	1722.29	460.48	0.000714591	rs2743528	-665885	-665885	404	406	0.658249	0.000250874	-0.0229596	0.0062289	0.705129	0.706723	0.143945	0.000125037
ENSG00000074964	11302	1.03535	1723.32	468.429	4.12e-16	rs7518672	100892	100892	141	151	0.127104	2.62e-18	-0.0635428	0.00702212	0.0001	2.6e-13	2.15e-13	0.000133972
ENSG00000117148	8677	1.04277	1529.17	483.513	0.000826988	rs114254865	-489930	-489930	22	22	0.0185185	0.000414883	-0.174271	0.0490545	0.70163	0.701828	0.143171	0.000153374
ENSG00000117154	8161	1.0081	1384.83	484.243	1.39e-07	rs576285	249248	249248	287	328	0.276094	2.74e-08	-0.0894934	0.015867	0.00029997	0.000178659	7.63e-05	0.000157112
ENSG00000280222	8163	1.0246	1454.71	489.861	2.59e-05	rs9729904	-9883	-9883	14	14	0.0117845	1.02e-05	-0.302186	0.0678248	0.0317968	0.0337212	0.010683	0.000155081
ENSG00000225387	7654	1.01775	1283.56	486.642	0.000328028	rs4920502	103010	103010	153	164	0.861953	0.00015646	-0.0786723	0.0206621	0.337666	0.335251	0.07956	0.000173154
ENSG00000009709	7931	0.989293	969.251	457.867	1.12e-09	rs76601718	72664	72664	35	35	0.0294613	3.86e-11	0.375647	0.0556601	0.0001	1.26e-06	6.57e-07	0.000215141
ENSG00000159423	8162	1.01605	1099.89	469.625	1.46e-39	rs9426679	-195	-195	49	51	0.0429293	3.72e-45	-0.338965	0.0218461	0.0001	4.24e-37	9.31e-37	0.000201316
ENSG00000169991	8152	0.994251	1039.53	463.158	9.49e-14	rs2024727	-8646	-8646	200	223	0.81229	9.34e-16	-0.0634473	0.00765723	0.0001	1.13e-10	7.97e-11	0.000202879
ENSG00000272084	8086	1.0437	1232.14	479.718	2.3e-06	rs116086286	-14556	-14556	41	42	0.0353535	5.47e-07	0.127109	0.0250694	0.00239976	0.00214651	0.000813925	0.00019072
ENSG00000127481	7842	1.04963	1226.71	483.777	4.59e-24	rs10799710	-53552	-53552	425	572	0.481481	1.25e-26	-0.0380776	0.00337652	0.0001	5.44e-22	6.86e-22	0.000193962
ENSG00000230424	7842	1.01055	1297.02	486.54	4.7e-05	rs28634497	-251594	-251594	116	122	0.102694	1.84e-05	0.0801223	0.0185352	0.0565943	0.0571835	0.0172483	0.00016866
ENSG00000127463	7839	1.02989	1124.22	476.346	1.21e-29	rs2273046	-11751	-11751	279	318	0.267677	2.51e-33	-0.0539428	0.004185	0.0001	2.26e-27	3.53e-27	0.000202972
ENSG00000053372	7836	1.04647	1152.42	477.603	7.6e-19	rs1063984	7994	7994	270	310	0.260943	4.55e-21	-0.0565219	0.00575283	0.0001	1.71e-16	1.69e-16	0.000205102
ENSG00000211454	7868	1.04584	1101.78	475.61	4.91e-07	rs145419199	46250	46250	11	12	0.010101	8.56e-08	0.261795	0.048218	0.00039996	0.000375508	0.000154567	0.000214246
ENSG00000162482	7880	1.01752	1185.1	481.091	9.85e-05	rs188064101	-684001	-684001	13	15	0.0126904	3.75e-05	-0.19027	0.0457719	0.10299	0.105244	0.0296476	0.000187445
ENSG00000200403	7923	1.00292	1079.52	472.576	0.000456687	rs114623607	-796227	-796227	37	37	0.0311448	0.000181528	0.138925	0.0368535	0.390261	0.387856	0.0896421	0.000199221
ENSG00000053371	7943	1.0023	888.321	451.238	1.92e-17	rs859213	4061	4061	318	387	0.325758	1.55e-20	0.0611925	0.00632246	0.0001	1.58e-14	1.39e-14	0.000241761
ENSG00000040487	7943	1.0135	1348.97	496.421	8.88e-08	rs61766662	18192	18192	312	362	0.304714	2.5e-08	0.0323205	0.00571318	0.00029997	0.00010538	4.61e-05	0.000163226
ENSG00000173436	7704	1.02894	1106.34	480.004	0.000122125	rs76464261	196596	196596	17	18	0.0151515	4.68e-05	0.0947604	0.0230857	0.117788	0.117679	0.032676	0.000205832
ENSG00000077549	7702	0.991915	1018.19	469.163	1.86e-06	rs114197650	-140540	-140540	36	38	0.0319865	3.21e-07	0.050365	0.00973123	0.00159984	0.00200069	0.00076123	0.000206033
ENSG00000158747	7699	1.03887	868.355	454.795	7.38e-10	rs880554	30540	30540	266	302	0.254209	2.03e-11	-0.119909	0.0175062	0.0001	3.62e-07	1.98e-07	0.000267858
ENSG00000226396	7691	1.01241	972.859	465.806	0.000149986	rs79397991	458220	458220	24	24	0.020202	4.54e-05	-0.166781	0.0405597	0.130187	0.131813	0.0360935	0.000225782
ENSG00000158748	7786	1.01246	1025.48	473.541	1.77e-05	rs56037228	104323	104323	133	142	0.119529	4.66e-06	0.0914831	0.019773	0.0179982	0.017009	0.00569471	0.00021422
ENSG00000162542	7566	0.965177	617.955	418.542	6.39e-05	rs56256218	-36560	-36560	127	135	0.113636	5.69e-06	0.096369	0.0210259	0.0463954	0.0439691	0.0136039	0.000318957
ENSG00000169914	7271	1.04251	979.373	474.772	2.12e-58	rs2315057	-27477	-27477	27	28	0.023569	4.63e-66	0.432671	0.0218337	0.0001	9.65e-58	3.92e-57	0.000239335
ENSG00000162543	6883	1.02335	793.869	455.657	0.00157641	rs10799615	28780	28780	277	327	0.724747	0.000587302	0.0398996	0.0115385	0.705029	0.705424	0.143732	0.000283389
ENSG00000158816	6768	0.981613	599.899	430.568	9.2e-05	rs12027661	108363	108363	269	314	0.26431	1.21e-05	0.0725077	0.0164142	0.059994	0.0570749	0.0172225	0.000341486
ENSG00000236963	6910	1.04254	998.109	483.29	0.00131067	rs79862393	-396374	-396374	67	69	0.0580808	0.000688835	0.0905929	0.0265373	0.719028	0.714456	0.145082	0.000234859
ENSG00000284743	6913	1.03462	930.483	476.02	0.00219238	rs192018878	271958	271958	14	14	0.0117845	0.00111658	0.174846	0.0533551	0.863514	0.862777	0.167388	0.000247726
ENSG00000162545	6951	1.03271	952.664	477.373	0.000817468	rs77274601	855679	855679	14	16	0.013468	0.000375832	0.11321	0.0316304	0.525447	0.525804	0.114362	0.00024097
ENSG00000090432	6950	1.01541	826.615	461.965	2.06e-22	rs1253894	7520	7520	222	248	0.208754	6.98e-26	-0.0613666	0.00553372	0.0001	8.7e-20	9.98e-20	0.000267482
ENSG00000183114	6948	1.04018	973.614	478.397	4.37e-07	rs74056933	-916347	-916347	23	27	0.0227273	8.19e-08	0.223961	0.0411865	0.00079992	0.000306108	0.000127106	0.000239567
ENSG00000158828	6952	1.02836	987.565	474.169	3.13e-14	rs10799655	-2521	-2521	240	267	0.775253	5.7e-16	0.0395461	0.00473486	0.0001	1.54e-11	1.14e-11	0.000230295
ENSG00000117242	6927	1.03232	1036.29	483.791	2.27e-123	rs639455	-466	-466	384	485	0.408249	3.1e-137	0.267835	0.00782703	0.0001	3.15e-124	6.55e-123	0.000221343
ENSG00000244038	6920	0.961447	666.389	431.481	2.02e-06	rs6684954	-36481	-36481	176	188	0.841751	1.09e-07	0.0278703	0.00517635	0.0029997	0.00176158	0.00067371	0.000293156
ENSG00000235432	6912	1.02885	1028.42	477.679	0.00205265	rs111302043	986760	986760	20	20	0.016835	0.00105818	0.175176	0.0532048	0.872313	0.873257	0.168905	0.000221381
ENSG00000117245	6904	1.06146	974.195	478.292	1.84e-68	rs666371	-2956	-2956	289	332	0.720539	6.35e-77	0.196348	0.00893323	0.0001	1.83e-69	1.06e-68	0.000250283
ENSG00000189410	6897	1.03757	974.264	480.743	5.61e-09	rs7548269	30141	30141	378	470	0.395623	6.77e-10	-0.0560712	0.0089214	0.0001	3.41e-06	1.71e-06	0.000238082
ENSG00000127483	6901	1.02386	823.461	458.819	3.96e-07	rs3927683	8700	8700	440	585	0.492424	3.87e-08	0.0158695	0.0028455	0.00049995	0.000266565	0.000111405	0.000273509
ENSG00000221808	7085	1.01177	943.392	475.384	0.000406942	rs80202405	-543286	-543286	20	20	0.016835	0.000166608	-0.171252	0.0451663	0.311069	0.313348	0.0753149	0.000232503
ENSG00000233072	7179	1.00902	871.23	467.088	0.000380732	rs10917092	976124	976124	57	62	0.947811	0.000135035	0.0905675	0.0235556	0.276072	0.278269	0.06832	0.00025023
ENSG00000236073	7375	1.00662	907.461	462.858	0.000328911	rs77707927	812662	812662	21	21	0.0176768	0.000106254	-0.171042	0.0438026	0.252975	0.255185	0.0636971	0.000238959
ENSG00000287192	7424	1.01316	1031.91	484.224	3.09e-05	rs1396957841	15069	15069	16	16	0.013468	1.1e-05	-0.203092	0.0457622	0.0313969	0.029835	0.00954979	0.000213214
ENSG00000075151	7428	1.02713	812.394	457.225	1.92e-05	rs61779064	-151894	-151894	87	93	0.0782828	3.48e-06	-0.0271426	0.00578833	0.0122988	0.013699	0.00465923	0.0002792
ENSG00000231105	7552	1.03405	982.228	473.015	0.000349541	rs12739943	-596774	-596774	79	82	0.0690236	0.000135078	0.0827757	0.0215295	0.279572	0.27534	0.067728	0.000234389
ENSG00000117298	7517	0.916602	312.503	345.665	0.00184009	rs3026875	-83815	-83815	13	13	0.0109428	0.0001	0.128011	0.0326561	0.475552	0.479679	0.106311	0.000559114
ENSG00000227001	7617	1.02203	954.778	466.186	4.28e-11	rs146754754	52944	52944	39	39	0.0328283	1.33e-12	0.260459	0.0358617	0.0001	2.78e-08	1.65e-08	0.00023496
ENSG00000187952	7617	0.856221	348.244	361.236	0.00719705	rs188058477	-155807	-155807	14	14	0.0117845	0.00102462	-0.194212	0.0588216	0.944206	0.938678	0.178553	0.000425548
ENSG00000142794	7608	1.0232	961.461	470.949	8.85e-61	rs1566523	41	41	436	555	0.532828	2.64e-69	-0.247542	0.0120959	0.0001	3.99e-59	1.71e-58	0.000233921
ENSG00000162551	7576	1.04007	957.623	473.724	3.74e-07	rs1772722	72022	72022	94	98	0.0824916	5.94e-08	0.146015	0.0265578	0.0001	0.000256336	0.000107342	0.000243511
ENSG00000233431	7477	1.03646	1012.7	477.508	0.000652862	rs112792715	665438	665438	126	133	0.111953	0.000292679	-0.0763138	0.0209334	0.468753	0.466279	0.103926	0.000228507
ENSG00000076864	7425	1.01415	1030.07	479.337	8.57e-11	rs829377	-2681	-2681	122	128	0.892256	5.87e-12	-0.0629302	0.00893869	0.0001	6.97e-08	4.01e-08	0.000214062
ENSG00000090686	7379	1.02008	846.378	452.469	5.19e-05	rs41265993	-76948	-76948	114	122	0.102694	9.98e-06	0.0218078	0.00488967	0.0393961	0.039971	0.0124701	0.000263925
ENSG00000187942	7442	1.03284	1008.89	468.665	0.000375944	rs61496627	-132180	-132180	192	211	0.177609	0.000136612	0.068991	0.0179575	0.30297	0.300552	0.0727981	0.000227606
ENSG00000142798	7471	1.02461	1017.42	468.828	4.15e-12	rs7528110	43402	43402	310	370	0.688552	1.06e-13	-0.114272	0.014974	0.0001	2.6e-09	1.67e-09	0.000221735
ENSG00000218510	7528	1.00742	1108.31	473.19	1.15e-11	rs2473290	7405	7405	258	289	0.756734	4.37e-13	0.0624876	0.00841361	0.0001	1.11e-08	6.8e-09	0.000196008
ENSG00000228397	7523	1.00165	947.763	455.14	1.4e-05	rs2179378	146223	146223	258	288	0.242424	2.27e-06	-0.0772692	0.0161662	0.0135986	0.0130539	0.0044545	0.000226272
ENSG00000070831	7526	1.04576	1059.41	467.579	1.35e-19	rs3754497	-451	-451	146	155	0.130471	2.38e-22	0.0406364	0.00399514	0.0001	2.64e-17	2.71e-17	0.000222772
ENSG00000285752	7525	1.02845	1050.09	466.143	1.95e-05	rs2501277	-6738	-6738	242	273	0.770202	4.37e-06	0.0650442	0.0140164	0.0174983	0.0178778	0.00596329	0.000216625
ENSG00000230068	7523	1.01133	1290.72	492.013	4.01e-21	rs71638823	-11659	-11659	136	145	0.122054	5.46e-23	-0.152947	0.0147894	0.0001	3.28e-18	3.52e-18	0.000169778
ENSG00000285873	7496	1.0411	1089.13	472.841	8.71e-08	rs2744701	14240	14240	332	411	0.34596	1.1e-08	0.0730782	0.0125896	0.00019998	6.37e-05	2.85e-05	0.000214581
ENSG00000162552	7495	0.990987	783.694	441.097	0.000209197	rs190325102	-749124	-749124	12	13	0.0109428	4.15e-05	0.168337	0.0407299	0.148985	0.154352	0.0414431	0.000267107
ENSG00000184677	7214	0.975583	672.087	426.936	0.000234093	rs2073168	82612	82612	358	446	0.375421	3.56e-05	-0.0206327	0.00494878	0.153085	0.154019	0.0413612	0.000300562
ENSG00000237200	7072	1.01927	1003.04	473.123	0.0048489	rs115404793	434459	434459	30	30	0.0252525	0.00263995	-0.105793	0.0350205	0.990701	0.99202	0.186948	0.000222312
ENSG00000070886	6996	1.01488	1105.66	486.782	2.99e-26	rs209738	-108	-108	274	327	0.275597	6.84e-29	0.161441	0.01364	0.0001	1.52e-23	2.06e-23	0.00019975
ENSG00000133216	6769	1.0332	959.331	466.584	8.06e-08	rs2817894	207335	207335	413	540	0.454545	8.04e-09	0.0297391	0.00507448	0.00019998	5.57e-05	2.5e-05	0.000239549
ENSG00000004487	6117	1.0224	961.329	481.721	1.29e-11	rs376389983	82027	82027	13	14	0.0117845	7.97e-13	-0.0817268	0.011136	0.0001	8.15e-09	5.05e-09	0.000233546
ENSG00000263793	6059	1.01241	897.397	473.271	0.00145315	rs12034166	-113740	-113740	388	485	0.408249	0.000678788	-0.0436248	0.0127637	0.727427	0.724316	0.146562	0.000244766
ENSG00000169641	6113	0.952175	727.131	451.033	2.12e-11	rs34092336	-116614	-116614	137	148	0.124579	2.44e-13	-0.0551391	0.00734025	0.0001	3.71e-08	2.18e-08	0.000262724
ENSG00000179546	6081	0.955225	405.415	379.323	0.00104874	rs72659743	36273	36273	175	199	0.167508	9.34e-05	0.086495	0.0219705	0.362664	0.36846	0.0859635	0.00047467
ENSG00000261326	5999	1.03535	966.719	478.939	0.001408	rs4316398	389447	389447	157	168	0.141414	0.000705334	0.0361729	0.0106166	0.735226	0.731454	0.147724	0.000238812
ENSG00000125944	6004	1.03316	874.949	472.362	2.6e-05	rs2039316	-70032	-70032	177	199	0.167508	7.01e-06	0.0153917	0.00339187	0.019998	0.0195405	0.00647659	0.000262622
ENSG00000249087	6005	0.999601	801.188	467.81	2.29e-42	rs644749	-7606	-7606	192	216	0.181818	1.49e-48	-0.124185	0.00764861	0.0001	1.9e-39	4.47e-39	0.00026643
ENSG00000125945	6007	1.00161	819.949	466.023	0.000105065	rs1212036	-6114	-6114	113	124	0.104377	3.03e-05	-0.0300604	0.00714463	0.0809919	0.0821629	0.0238104	0.000261512
ENSG00000204219	5942	1.03605	846.771	475.314	3.17e-22	rs12132844	14565	14565	53	54	0.0454545	5.46e-25	-0.285897	0.0263206	0.0001	5.66e-20	6.54e-20	0.000273041
ENSG00000088280	6008	1.03525	888.872	475.062	6.11e-36	rs2742963	11047	11047	214	246	0.207071	1.5e-40	-0.101319	0.00697855	0.0001	3.9e-34	7.75e-34	0.00025967
ENSG00000007968	6072	0.942555	491.431	413.534	8.05e-05	rs150959156	837993	837993	14	14	0.0117845	6.73e-06	0.324146	0.0712916	0.0488951	0.047844	0.0146903	0.000379656
ENSG00000117318	6125	0.986352	538.929	427.631	0.00061548	rs12401504	-914766	-914766	247	286	0.240741	0.000120386	-0.0816721	0.0210839	0.286171	0.288627	0.0703967	0.000384293
ENSG00000142676	6197	1.01127	999.535	495.356	0.00168602	rs112803004	-228221	-228221	42	42	0.0353535	0.00105226	0.0383141	0.0116312	0.812619	0.811702	0.159886	0.000219204
ENSG00000011007	6210	0.907379	263.255	338.085	0.000146626	rs7528923	797865	797865	47	56	0.047138	1.62e-06	0.0427367	0.00881331	0.0562944	0.0531244	0.0161433	0.000647947
ENSG00000236810	6130	1.0334	802.931	472.211	0.000477747	rs35675064	146835	146835	329	400	0.3367	0.000189944	0.0306097	0.00814514	0.30377	0.303218	0.0732856	0.000286321
ENSG00000057757	6130	1.04193	888.802	484.317	5.2e-13	rs974698	27876	27876	400	505	0.574916	2.6e-14	-0.0309	0.0039461	0.0001	1.84e-10	1.28e-10	0.000263396
ENSG00000011009	6108	1.0093	847.226	478.262	1.55e-06	rs1063433	4000	4000	95	100	0.915825	3.38e-07	-0.0407568	0.00789004	0.00209979	0.00122877	0.000479215	0.000257479
ENSG00000117308	6094	0.953373	624.052	447.048	1.74e-06	rs112847235	-62813	-62813	72	76	0.0639731	1.51e-07	-0.0531194	0.00998258	0.00229977	0.00152012	0.000586204	0.000307008
ENSG00000117305	6008	1.01244	1055.02	503.845	3.1e-32	rs11591205	-24100	-24100	309	374	0.314815	2.28e-34	0.0732397	0.00557789	0.0001	1.44e-29	2.45e-29	0.000208214
ENSG00000179163	6069	1.02596	893.42	484.849	2.05e-76	rs2070952	117	117	111	120	0.10101	9.57e-85	0.241279	0.0102547	0.0001	2.35e-75	1.6e-74	0.00025324
ENSG00000189266	6055	0.983061	614.902	443.684	4.58e-39	rs9424346	3555	3555	424	535	0.450337	4.32e-47	0.0759498	0.00476836	0.0001	1.13e-35	2.37e-35	0.000334273
ENSG00000188529	6103	1.0279	912.024	487.366	9.05e-07	rs6658705	-345089	-345089	14	15	0.0126263	2.4e-07	-0.0746726	0.0142717	0.00059994	0.000668579	0.000268224	0.000249116
ENSG00000185436	6463	0.998411	879.53	475.249	6.49e-33	rs12094257	-842	-842	381	494	0.415825	4.18e-37	-0.160859	0.0116962	0.0001	6.35e-30	1.09e-29	0.000242051
ENSG00000001461	6445	1.00373	1006.49	485.835	1.13e-08	rs2223503	12227	12227	372	462	0.388889	1.81e-09	-0.0388027	0.00634125	0.0001	1.09e-05	5.25e-06	0.000214065
ENSG00000001460	6446	1.03077	1077.35	487.78	6.32e-48	rs4592213	-1606	-1606	245	272	0.228956	8.93e-53	-0.21132	0.0123454	0.0001	2.94e-46	8.7e-46	0.000212202
ENSG00000117602	6368	1.04395	1011.98	485.272	1.87e-10	rs2809964	46647	46647	378	467	0.393098	1.87e-11	-0.0535538	0.00780438	0.0001	9.38e-08	5.35e-08	0.000232325
ENSG00000133226	6422	1.01239	1042.82	491.99	0.000184466	rs11249119	-164784	-164784	12	13	0.0109428	9.07e-05	-0.0719786	0.0182503	0.168583	0.170466	0.0450972	0.000210624
ENSG00000169504	6404	1.02199	1051.77	493.908	0.000381131	rs16829963	-27148	-27148	41	42	0.0353535	0.000205945	0.0435012	0.01164	0.318868	0.319983	0.07657	0.000213274
ENSG00000117614	6031	0.972298	526.837	423.731	0.00195262	rs61624893	-632728	-632728	288	350	0.294613	0.000476263	-0.0174379	0.0049606	0.652035	0.654671	0.135623	0.000380471
ENSG00000284602	6031	1.02514	924.382	489.814	0.00142574	rs11248988	-94652	-94652	35	40	0.03367	0.000820304	-0.0881298	0.0261911	0.723328	0.723494	0.146462	0.000244325
ENSG00000284657	6022	1.05245	924.856	484.693	0.00218042	rs35097384	714218	714218	28	29	0.0244108	0.00123022	-0.112551	0.0346414	0.855214	0.855574	0.166245	0.000258773
ENSG00000272432	6010	1.01728	812.894	471.689	0.00100537	rs78280108	507937	507937	149	163	0.137205	0.000437931	-0.057688	0.0163052	0.551545	0.550502	0.118499	0.000273113
ENSG00000261349	6029	1.00107	524.934	429.268	4.04e-157	rs72660908	-10018	-10018	378	471	0.396465	8.49e-197	-1.11449	0.0232157	0.0001	1.45e-154	5.56e-153	0.000407964
ENSG00000259984	6018	0.953657	400.867	393.28	2.36e-19	rs679041	-368	-368	19	21	0.0176768	6.13e-26	-0.487706	0.0439225	0.0001	5.33e-16	5.12e-16	0.000478234
ENSG00000117616	6018	1.0188	766.116	470.432	9.66e-18	rs55794721	-103038	-103038	381	474	0.39899	4.21e-20	-0.0546961	0.00572239	0.0001	3.98e-15	3.66e-15	0.000290753
ENSG00000183726	6018	1.01578	723.99	465.266	1.01e-11	rs9689	23467	23467	403	517	0.564815	2.38e-13	0.0291985	0.00388519	0.0001	5.39e-09	3.38e-09	0.000305636
ENSG00000188672	6076	1.02045	856.55	480.866	8.38e-64	rs1053438	-68783	-68783	389	499	0.420034	2.67e-71	-0.214563	0.0102845	0.0001	4.19e-62	1.95e-61	0.000261001
ENSG00000204178	6070	1.00551	766.018	462.43	4.2e-05	rs34299041	120223	120223	99	106	0.0892256	9.75e-06	0.0233242	0.00522349	0.0320968	0.0309869	0.00988719	0.000282378
ENSG00000157978	5961	0.953013	468.718	413.987	0.001742	rs647572	-208905	-208905	11	17	0.0170341	0.000352754	-0.143172	0.0398134	0.574843	0.580407	0.123418	0.000408377
ENSG00000117643	5714	1.01714	879.622	479.258	0.000180844	rs77397898	-187623	-187623	23	23	0.0193603	7.15e-05	-0.182213	0.0455278	0.138486	0.14138	0.038389	0.00025232
ENSG00000162430	5602	1.02582	762.723	464.126	2.97e-07	rs7524154	-1510	-1510	404	508	0.572391	3.32e-08	-0.0270969	0.00483422	0.00049995	0.000180578	7.7e-05	0.000296538
ENSG00000117640	5627	1.01284	965.814	493.884	3.52e-11	rs1257162	105710	105710	270	325	0.726431	4.55e-12	0.0281408	0.00397525	0.0001	2.71e-08	1.61e-08	0.000227644
ENSG00000228172	5628	1.0263	766.777	468.966	0.000889366	rs140399583	114077	114077	14	14	0.0117845	0.000366451	-0.183126	0.0510683	0.484552	0.481849	0.106659	0.000295282
ENSG00000127423	5585	0.953137	483.966	419.917	0.00114392	rs3093642	-498208	-498208	37	37	0.0311448	0.000228319	0.138503	0.0373273	0.440556	0.448716	0.100627	0.000395633
ENSG00000182749	5531	1.02839	878.54	487.164	0.000105039	rs56177125	317093	317093	41	43	0.0361953	4.5e-05	-0.0570299	0.0138637	0.0805919	0.0813334	0.0235931	0.000258885
ENSG00000117632	5482	1.02381	752.198	471.527	0.0013608	rs77281414	-361853	-361853	46	47	0.0395623	0.00061579	-0.0335315	0.00973371	0.629337	0.630806	0.131661	0.00029938
ENSG00000158006	5313	0.984642	587.112	451.195	2.25e-31	rs3008412	4454	4454	189	215	0.819024	3.73e-37	-0.136556	0.00992109	0.0001	3.57e-28	5.77e-28	0.000351374
ENSG00000158008	5245	1.00965	744.77	476	2.8e-17	rs3008209	7903	7903	214	240	0.20202	2.32e-19	-0.0880194	0.00941338	0.0001	1.53e-14	1.35e-14	0.00029312
ENSG00000175087	5102	1.03184	795.64	487.884	0.000437246	rs16830430	-982424	-982424	38	41	0.0345118	0.000218743	0.0451354	0.0121279	0.285971	0.279503	0.0685547	0.00028798
ENSG00000197245	4985	1.00338	829.671	491.691	9.05e-07	rs10902718	37429	37429	135	146	0.877104	2.71e-07	0.0897187	0.0172252	0.00079992	0.000731277	0.000292322	0.000259479
ENSG00000282872	4976	1.02977	791.742	484.055	2.08e-17	rs10794524	-2215	-2215	380	470	0.604377	3.28e-19	-0.105163	0.0112988	0.0001	6.31e-15	5.7e-15	0.000288116
ENSG00000142684	4978	1.01303	776.937	485.057	3.59e-53	rs8768	940	940	253	277	0.766835	6.87e-59	-0.155234	0.0084502	0.0001	6.26e-51	2.11e-50	0.000283097
ENSG00000142675	4993	1.03071	781.378	482.756	2.57e-90	rs8768	-6636	-6636	253	277	0.766835	1.27e-100	0.283566	0.0106265	0.0001	4.32e-90	4.23e-89	0.000292528
ENSG00000188782	5017	1.02344	647.174	458.3	3.35e-14	rs2490273	-27295	-27295	249	273	0.770202	1.95e-16	0.135697	0.0159751	0.0001	1.21e-11	9.05e-12	0.000347674
ENSG00000236155	5028	1.00574	727.6	477.479	3.26e-06	rs6671930	21069	21069	111	121	0.101852	7.64e-07	-0.10737	0.0214595	0.00229977	0.00228593	0.000864873	0.00029744
ENSG00000130695	5044	1.01378	777.034	486.889	4.33e-37	rs11247878	270	270	112	125	0.105219	7.04e-41	-0.0991101	0.00679267	0.0001	1.16e-34	2.35e-34	0.000283526
ENSG00000142669	5017	1.03554	781.551	488.058	3.58e-28	rs34533129	-61331	-61331	363	447	0.623737	6.1e-31	-0.082305	0.00667572	0.0001	3.7e-26	5.53e-26	0.000295503
ENSG00000158062	4955	1.01049	655.052	471.71	1.27e-14	rs11247915	5695	5695	435	577	0.48569	1.72e-16	-0.0587175	0.0068989	0.0001	6.35e-12	4.84e-12	0.00033388
ENSG00000176092	4956	1.04881	753.092	482.383	8.89e-13	rs10794532	7688	7688	217	242	0.203704	4.19e-14	0.0991278	0.012769	0.0001	2.34e-10	1.62e-10	0.000315376
ENSG00000131914	4911	0.961432	639.805	468.301	5.83e-08	rs12729961	24740	24740	221	250	0.210438	5.91e-09	-0.0881218	0.0148984	0.00039996	5.61e-05	2.52e-05	0.000305324
ENSG00000117682	4884	0.987355	642.575	466.791	2.01e-14	rs3811461	375	375	235	268	0.225589	2.02e-16	-0.040313	0.0047485	0.0001	1.78e-11	1.32e-11	0.000323061
ENSG00000225891	4892	1.00185	794.017	488.473	2.99e-06	rs9438550	-28930	-28930	211	236	0.801347	9.24e-07	0.0649953	0.0130909	0.00189981	0.00234488	0.00088597	0.000270197
ENSG00000198830	4892	1.00052	485.765	428.41	2.04e-08	rs7551199	3072	3072	47	47	0.960438	3.13e-10	-0.0771094	0.0120248	0.0001	9.83e-06	4.73e-06	0.000440308
ENSG00000117676	4856	1.0026	681.065	474.018	1.33e-16	rs12118436	44667	44667	139	152	0.127946	1.14e-18	0.0768007	0.00839088	0.0001	8.36e-14	7.08e-14	0.000315531
ENSG00000117713	4741	1.00462	735.699	482.494	0.000563865	rs115792963	-806662	-806662	17	17	0.0143098	0.000267434	0.046713	0.0127309	0.338666	0.337423	0.079973	0.000293432
ENSG00000260063	4748	1.03471	719.349	482.622	0.00227091	rs72872907	-424394	-424394	145	155	0.130471	0.00125605	-0.0502814	0.0155047	0.79642	0.794986	0.157318	0.00032048
ENSG00000060642	4756	1.01613	656.392	466.606	2.23e-60	rs71636779	466	466	84	87	0.0732323	1.81e-69	-0.247681	0.0120832	0.0001	1.76e-58	7.33e-58	0.000337371
ENSG00000204160	4716	1.00276	695.344	479.784	3.05e-05	rs200670711	9871	9871	82	87	0.0732323	9.87e-06	0.0339384	0.00760537	0.0207979	0.0207225	0.00683453	0.000309164
ENSG00000175793	4697	1.02769	723.743	477.403	0.000830252	rs116126816	396103	396103	40	40	0.03367	0.000382588	0.125917	0.0352279	0.440256	0.438349	0.0988643	0.000313772
ENSG00000142751	4746	0.954388	461.634	427.137	0.000729252	rs11247599	-55105	-55105	436	593	0.500842	0.000147359	-0.0149347	0.00390678	0.293571	0.307336	0.0741101	0.000416028
ENSG00000090273	4757	0.987585	581.957	451.534	1.65e-05	rs76533708	944865	944865	49	53	0.0446128	2.51e-06	-0.0429155	0.00901877	0.0113989	0.0101522	0.00352162	0.000356895
ENSG00000198746	4757	1.00366	753.491	480.615	0.000393379	rs4421575	-624409	-624409	12	12	0.010101	0.000174161	0.10903	0.0288421	0.257574	0.254952	0.0636498	0.00028589
ENSG00000253368	4833	0.960957	554.297	446.135	0.000120613	rs12758154	340156	340156	380	491	0.4133	2.37e-05	0.0279965	0.00656608	0.0770923	0.0730841	0.0214535	0.000352017
ENSG00000158246	4839	0.9717	418.794	418.168	0.00103578	rs143705186	-564117	-564117	15	15	0.0126263	0.000195267	0.224991	0.0599829	0.362464	0.365903	0.0854881	0.000477933
ENSG00000090020	4790	1.00616	733.482	481.177	0.000570936	rs72655010	414880	414880	232	266	0.223906	0.000265953	-0.0297504	0.0081048	0.340566	0.339282	0.0803265	0.000295332
ENSG00000142784	4715	1.02505	833.079	494.781	0.00134078	rs61786477	-639028	-639028	16	16	0.013468	0.000815473	-0.0545949	0.0162169	0.663834	0.662812	0.136914	0.000271046
ENSG00000243659	4680	1.02543	770.804	484.722	0.000845311	rs77741467	60458	60458	79	84	0.0707071	0.000432193	-0.0736818	0.0208048	0.468353	0.466604	0.103983	0.000293182
ENSG00000186501	4670	1.01111	772.047	479.504	1.06e-19	rs150461998	13315	13315	15	15	0.0126263	5.97e-22	0.204098	0.0202789	0.0001	5.4e-17	5.46e-17	0.000283679
ENSG00000206888	4670	1.00863	720.244	472.08	0.000110478	rs1411747663	-729052	-729052	33	33	0.0277778	3.6e-05	-0.159106	0.0381872	0.0759924	0.0745511	0.0218337	0.000302417
ENSG00000241547	4670	1.05017	749.882	478.168	0.000184145	rs141687983	885100	885100	16	16	0.013468	7.16e-05	0.172478	0.0430988	0.111689	0.114058	0.0317926	0.000317628
ENSG00000142765	4653	0.994176	840.423	493.706	0.00121263	rs35565098	-223227	-223227	355	426	0.358586	0.00072166	-0.0450988	0.0132612	0.641436	0.641801	0.133417	0.000250895
ENSG00000142733	4637	1.02539	759.863	482.036	1.51e-22	rs4970520	-9057	-9057	227	258	0.217172	5.05e-25	-0.123354	0.0113473	0.0001	3.75e-20	4.37e-20	0.000297376
ENSG00000181773	4656	1.01259	642.256	466.97	0.000358386	rs11580653	500132	500132	13	13	0.0109428	0.000125752	-0.172283	0.0446012	0.19898	0.200644	0.051886	0.000342118
ENSG00000158195	4722	0.983908	558.424	453.877	9.15e-06	rs188216647	-826032	-826032	19	19	0.0159933	1.33e-06	-0.0957507	0.0195801	0.00659934	0.00558375	0.00201503	0.000368797
ENSG00000126705	4678	1.02853	749.657	489.543	0.000913431	rs12735204	-527899	-527899	141	159	0.133838	0.000502259	0.0236986	0.00676945	0.486851	0.482217	0.106719	0.000303478
ENSG00000126709	4673	1.02794	561.312	460.659	0.00290249	rs905474560	-678612	-678612	121	128	0.133333	0.00127562	-0.0668736	0.0206496	0.80332	0.796203	0.157516	0.000404767
ENSG00000287244	4674	0.987031	534.339	449.516	0.0013087	rs868697571	970218	970218	12	13	0.0113043	0.000431891	-0.176623	0.0498685	0.506549	0.509573	0.111618	0.000388199
ENSG00000009780	4673	1.00787	690.652	481.255	0.000127963	rs183208226	481797	481797	81	85	0.0715488	5.04e-05	0.0428	0.0104725	0.0791921	0.0826984	0.0239469	0.000314841
ENSG00000230833	4692	1.00825	655.574	474.386	0.00328934	rs950884806	-287327	-287327	28	28	0.023569	0.00172849	0.142559	0.0452697	0.886911	0.88306	0.17029	0.000331964
ENSG00000117758	4709	1.01669	729	486.034	0.000372106	rs61785983	751313	751313	44	44	0.037037	0.000178095	0.0333534	0.00883641	0.233677	0.230592	0.058431	0.000304143
ENSG00000269971	4709	1.02991	635.276	471.29	0.00232942	rs115118285	-482348	-482348	30	30	0.0252525	0.00112893	0.107292	0.0327724	0.764624	0.763004	0.152434	0.000359171
ENSG00000270031	4766	0.998391	623.757	463.746	0.000898215	rs7518079	-944048	-944048	363	442	0.372054	0.000343363	-0.0451832	0.0125395	0.427057	0.429879	0.0973556	0.000341272
ENSG00000117751	4783	1.02857	738.349	487.939	7.98e-05	rs148599489	-750561	-750561	20	20	0.016835	3.38e-05	0.0590932	0.014131	0.050295	0.0520912	0.0158553	0.000308152
ENSG00000252947	4785	1.00099	775.064	495.412	0.000427392	rs4908384	129833	129833	387	467	0.606902	0.000238398	0.0662781	0.0179165	0.286171	0.281582	0.0689809	0.000276269
ENSG00000130775	4865	1.0347	771.711	491.673	1.26e-10	rs3766398	10250	10250	349	443	0.627104	1.65e-11	0.0625778	0.00909316	0.0001	5.48e-08	3.18e-08	0.000298732
ENSG00000117748	4946	0.969898	539.905	451.768	1.69e-161	rs17185052	-175	-175	69	71	0.0597643	2.58e-192	0.524994	0.0111986	0.0001	5.27e-154	1.95e-152	0.000369168
ENSG00000130768	4953	1.00429	745.426	482.88	3.89e-42	rs3737809	81	81	385	472	0.397306	7.8e-47	0.242571	0.0152815	0.0001	1.98e-39	4.65e-39	0.000289386
ENSG00000158156	4975	0.998914	644.43	470.426	0.00280488	rs879654922	841826	841826	31	31	0.0260943	0.00137922	-0.138903	0.043195	0.841016	0.836638	0.163458	0.000330716
ENSG00000238231	5005	1.01907	619.205	462.775	0.000535467	rs495223	122928	122928	452	591	0.502525	0.000186286	-0.0468886	0.0124604	0.271673	0.273702	0.067396	0.000359933
ENSG00000240750	5006	1.02495	656.651	471.167	0.00257089	rs1303141889	170647	170647	19	19	0.0159933	0.00126054	-0.147177	0.0453978	0.813019	0.808547	0.159391	0.000343786
ENSG00000158161	4936	1.03946	690.37	483.04	6.73e-08	rs7529792	-108899	-108899	316	369	0.310606	1.18e-08	0.0264255	0.00456204	0.0001	3.08e-05	1.42e-05	0.00033732
ENSG00000228589	4937	1.01139	660.437	478.982	0.00210718	rs150781545	401532	401532	88	93	0.0782828	0.00110694	-0.0670938	0.0204584	0.745525	0.747792	0.150162	0.00033182
ENSG00000169403	4949	0.941233	376.286	413.717	1.1e-07	rs61785396	50370	50370	302	347	0.292088	1.36e-09	-0.0841274	0.0136397	0.0001	7.7e-05	3.41e-05	0.000494192
ENSG00000126698	4954	1.01803	649.311	477.64	7.84e-23	rs506578	-9476	-9476	293	336	0.282828	1.47e-25	-0.0396142	0.00359876	0.0001	2.27e-20	2.67e-20	0.000342469
ENSG00000130770	4962	0.998072	701.237	486.421	1.15e-34	rs3767306	-26410	-26410	251	281	0.236532	3.12e-38	0.06643	0.0047431	0.0001	9.25e-32	1.69e-31	0.000303352
ENSG00000270605	4965	0.984698	564.666	463.081	1.77e-168	rs515437	6078	6078	307	365	0.307239	8.74e-196	-0.685713	0.0143605	0.0001	3.38e-163	1.61e-161	0.000365386
ENSG00000130766	4986	1.02882	756.017	499.723	1.7e-05	rs12049138	-511999	-511999	45	50	0.0420875	7.95e-06	0.0676916	0.0150079	0.010299	0.011144	0.00383947	0.000301115
ENSG00000130772	5068	1.04412	701.219	485.914	0.00053288	rs1225824296	677252	677252	27	27	0.0228041	0.000264143	-0.093046	0.0253359	0.292371	0.291715	0.0710017	0.000335389
ENSG00000204138	5058	1.02012	742.589	493.732	1.44e-30	rs12121297	-12173	-12173	293	335	0.281987	3.23e-33	-0.0533527	0.00414734	0.0001	3.05e-28	4.93e-28	0.000300832
ENSG00000229820	5251	1.01728	659.497	468.83	0.00102074	rs6678703	-782763	-782763	60	64	0.0538721	0.000427922	0.0997747	0.0281511	0.482352	0.481733	0.106644	0.00033663
ENSG00000221216	5356	0.991169	589.616	455.757	0.000517777	rs412698	426053	426053	154	170	0.143098	0.000159726	-0.0659656	0.0173488	0.264874	0.267089	0.0660898	0.000355161
ENSG00000180198	5388	0.962458	489.31	436.727	2.83e-18	rs140914793	1596	1596	18	18	0.0151515	3.45e-22	0.282002	0.0278421	0.0001	5.08e-15	4.62e-15	0.000400197
ENSG00000242125	5388	0.923591	322.742	380.962	3.56e-94	rs140914793	1559	1559	18	18	0.0151515	1.78e-132	1.02283	0.030799	0.0001	1.05e-84	8.97e-84	0.000551179
ENSG00000200087	5386	1.00013	671.992	469.871	8.1e-23	rs58663247	-2977	-2977	39	44	0.037037	6.13e-26	-0.718831	0.0647369	0.0001	5.41e-20	6.26e-20	0.000318024
ENSG00000279443	5431	0.983578	531.562	444.522	0.000244833	rs146544479	-36928	-36928	18	18	0.0151515	5.37e-05	0.175692	0.0431501	0.124488	0.127136	0.0349829	0.000387135
ENSG00000180098	5454	0.96934	556.181	443.537	9.33e-05	rs1962328	111833	111833	280	325	0.273569	1.65e-05	-0.0236064	0.0054304	0.0572943	0.0561255	0.0169683	0.000357894
ENSG00000221539	5528	1.02082	658.133	461.451	0.00157666	rs189734	345434	345434	31	33	0.0277778	0.000636205	0.117119	0.0340871	0.639436	0.637197	0.132715	0.000339948
ENSG00000197989	5530	0.922969	451.848	418.117	9.71e-07	rs72873079	975635	975635	15	16	0.013468	2.68e-08	0.181029	0.0320716	0.00239976	0.000820816	0.000326617	0.000393083
ENSG00000188060	5549	0.979383	459.237	419.282	0.00259088	rs6663081	897920	897920	24	24	0.020202	0.000635283	0.154995	0.0451057	0.70103	0.704201	0.14353	0.000443757
ENSG00000229388	5563	0.998748	713.247	472.795	0.00129194	rs111332383	560977	560977	17	17	0.0143098	0.000590592	-0.165921	0.0480038	0.608339	0.602863	0.127057	0.0002987
ENSG00000120656	5561	1.01777	655.508	465.385	0.0022137	rs78702166	738169	738169	85	86	0.0723906	0.000990086	0.0353166	0.0106648	0.762024	0.760193	0.151988	0.000339039
ENSG00000274978	5561	1.0335	703.617	467.413	4.08e-05	rs203278	267084	267084	356	438	0.368687	1.05e-05	-0.0595367	0.0133841	0.0231977	0.0247543	0.00804047	0.000326798
ENSG00000162419	5561	0.995459	601.652	453.799	1.62e-05	rs12082843	8069	8069	111	115	0.0968013	2.6e-06	0.0462775	0.00974052	0.010199	0.00989458	0.00343757	0.000351471
ENSG00000198492	5685	1.01144	791.924	482.336	0.000365131	rs111063563	814871	814871	228	253	0.212963	0.000164676	0.013286	0.00350133	0.252475	0.246194	0.0617859	0.000276767
ENSG00000116329	5791	0.93799	317.535	372.432	0.00024667	rs551837393	224148	224148	14	14	0.0117845	1.03e-05	0.369255	0.0829229	0.0933907	0.0905722	0.0259665	0.000580917
ENSG00000159023	5903	1.02768	787.189	474.511	0.000902035	rs157231	15014	15014	109	111	0.0934343	0.000403129	0.0204279	0.00573762	0.49875	0.495295	0.109184	0.000288479
ENSG00000277958	6012	1.00958	685.896	459.845	0.00184069	rs4654315	457066	457066	102	107	0.0900673	0.00074485	-0.0792786	0.0233724	0.718028	0.713818	0.144985	0.000318229
ENSG00000253304	6112	0.92831	362.157	379.176	8.38e-08	rs59528531	-215630	-215630	331	404	0.340067	1.65e-10	0.0850107	0.0130454	0.00029997	6.58e-05	2.94e-05	0.000497126
ENSG00000225750	6112	1.01535	849.987	480.117	0.000240845	rs189963229	55607	55607	11	12	0.010101	0.0001	-0.194577	0.0496371	0.176782	0.179365	0.0471262	0.000260093
ENSG00000116350	6238	0.95964	459.327	408.917	3.15e-06	rs3003629	-7991	-7991	135	146	0.877104	8.7e-08	-0.0307808	0.00567246	0.00259974	0.00191308	0.000729706	0.000423448
ENSG00000116353	6322	0.965843	467.379	412.732	3.34e-06	rs157211	-302349	-302349	133	143	0.12037	1.08e-07	0.0406276	0.0075429	0.00209979	0.00197163	0.000750675	0.000422366
ENSG00000060656	6319	1.02127	867.487	477.877	1.57e-13	rs10915040	954190	954190	398	514	0.56734	4.53e-15	0.0755709	0.0093621	0.0001	8.33e-11	5.93e-11	0.000258172
ENSG00000186056	7607	1.01026	1081.99	489.356	1.1e-06	rs1882026	12136	12136	281	317	0.266835	3.15e-07	-0.0619	0.0119512	0.00169983	0.00110522	0.000433347	0.000202049
ENSG00000162510	7586	1.03474	1064.99	484.927	4.15e-11	rs1149038	-14005	-14005	387	486	0.409091	3.48e-12	-0.0713863	0.0100268	0.0001	2.42e-08	1.44e-08	0.000216497
ENSG00000162511	7506	0.991863	887.466	466.867	0.000130671	rs6687223	63258	63258	363	448	0.622896	3.95e-05	-0.0665513	0.0160568	0.112789	0.111845	0.0312512	0.00023635
ENSG00000223382	7407	1.01861	835.989	460.839	0.000803709	rs76931768	83118	83118	20	20	0.016835	0.000289084	0.166422	0.0456099	0.482852	0.480397	0.106444	0.000266345
ENSG00000162512	7198	1.05117	1022.3	483.694	5.27e-05	rs57425019	-46989	-46989	301	356	0.299663	1.97e-05	-0.0202569	0.00470365	0.0423958	0.0441671	0.0136575	0.000233486
ENSG00000134644	6968	1.01571	925.399	478.911	8.04e-06	rs185578388	208391	208391	12	12	0.010101	2.18e-06	0.0669085	0.0139735	0.00629937	0.0068142	0.00243163	0.00023909
ENSG00000084628	6586	1.00415	769.468	465.799	3.16e-06	rs11578422	-5437	-5437	377	473	0.60118	5.36e-07	-0.0268647	0.00529419	0.00269973	0.00236824	0.00089434	0.000280256
ENSG00000229447	6482	0.997733	873.7	480.743	1.81e-10	rs12027013	115051	115051	216	236	0.198653	1.46e-11	0.0904485	0.0131069	0.0001	1.64e-07	9.2e-08	0.000243293
ENSG00000060688	6383	1.00614	807.516	470.934	6.15e-26	rs16834275	-53146	-53146	24	31	0.0260943	1.88e-29	-0.142294	0.0118859	0.0001	3.61e-23	4.79e-23	0.000268243
ENSG00000121766	6383	1.02443	835.125	474.566	1.65e-16	rs16834275	-53340	-53340	24	31	0.0260943	1.52e-18	-0.1173	0.0128665	0.0001	6.6e-14	5.63e-14	0.000270022
ENSG00000121769	6122	1.00998	742.415	467.043	9.97e-24	rs12129941	22260	22260	358	445	0.625421	3.9e-27	0.146842	0.0128765	0.0001	4.64e-21	5.63e-21	0.000294266
ENSG00000168528	5996	1.0121	799.68	475.497	1.84e-38	rs34406633	-2035	-2035	77	79	0.0664983	2.27e-43	-0.234911	0.0155237	0.0001	5.56e-36	1.17e-35	0.000274483
ENSG00000284543	5729	0.970933	465.293	417.747	0.00100985	rs76790410	192147	192147	41	41	0.0345118	0.000187675	-0.143645	0.0381921	0.383962	0.389392	0.0899083	0.000429402
ENSG00000142910	5595	0.96681	602.709	450.518	0.0011438	rs71646383	905010	905010	12	12	0.010101	0.000373759	0.325001	0.0907666	0.509149	0.514504	0.112401	0.000328296
ENSG00000121764	5409	0.992583	704.219	468.483	1.97e-16	rs2280386	3624	3624	366	456	0.616162	1.13e-18	0.118872	0.0129849	0.0001	1.73e-13	1.44e-13	0.000298332
ENSG00000235790	5404	1.00939	745.966	475.893	0.00689226	rs1346595284	-953244	-953244	17	17	0.0143339	0.00403055	-0.148169	0.0513019	0.993601	0.994124	0.187265	0.000292479
ENSG00000162517	5410	1.0094	669.55	462.395	0.000112945	rs74065934	128090	128090	183	204	0.171717	3.06e-05	0.0294177	0.00699646	0.0719928	0.0707948	0.020842	0.000325864
ENSG00000084636	5346	0.981789	509.465	439.392	0.00143914	rs1407616041	451020	451020	15	15	0.0126904	0.000415842	-0.297999	0.0838967	0.522148	0.528634	0.114835	0.000402255
ENSG00000266580	5272	1.03317	643.234	465.539	0.000946539	rs1359738804	486558	486558	42	42	0.0353535	0.000374403	-0.110496	0.0308635	0.443956	0.440087	0.0991576	0.000357216
ENSG00000121753	5274	1.03098	738.726	480.004	0.000286369	rs7417775	-330639	-330639	75	84	0.929293	0.000121044	0.0344166	0.00888787	0.179282	0.179028	0.0470544	0.000309592
ENSG00000134668	5232	0.98991	571.667	454.892	6.47e-10	rs11809105	9625	9625	158	168	0.141414	1.74e-11	0.150999	0.0219694	0.0001	4.31e-07	2.34e-07	0.000365258
ENSG00000269967	5030	1.02863	686.496	482.854	0.000625515	rs140793719	371694	371694	14	14	0.0117845	0.000301641	-0.17776	0.0488676	0.336566	0.335625	0.0796317	0.000331467
ENSG00000184007	5039	1.04305	619.421	469.736	4.81e-40	rs10914504	-16898	-16898	182	197	0.165825	1.07e-45	0.0918158	0.00587374	0.0001	7.83e-39	1.81e-38	0.000378817
ENSG00000121774	5096	1.00582	761.447	486.008	0.00208771	rs78048452	-993889	-993889	33	33	0.0277778	0.00119085	0.0393084	0.0120636	0.791321	0.794605	0.157249	0.000284267
ENSG00000121775	5062	1.03582	617.638	464.732	0.00166353	rs1214241050	-619669	-619669	17	17	0.0143098	0.000707297	-0.0821849	0.0241264	0.635536	0.627172	0.131081	0.000374126
ENSG00000266203	5040	1.00824	658.247	473.743	0.000587942	rs704885	514040	514040	102	107	0.0900673	0.000245946	-0.0851609	0.0230716	0.317468	0.317126	0.0760291	0.000330602
ENSG00000025800	4985	1.01046	736.325	487.157	3.95e-05	rs148981711	174405	174405	29	30	0.0252525	1.53e-05	-0.0389947	0.00893636	0.0267973	0.0274997	0.00886292	0.000297015
ENSG00000084652	4798	0.942826	518.39	449.268	1.86e-10	rs16834922	15782	15782	92	96	0.0808081	2.94e-12	-0.0578543	0.00809754	0.0001	2.49e-07	1.37e-07	0.000360155
ENSG00000160050	4798	1.00047	618.997	466.319	0.000110295	rs12070847	-70581	-70581	31	33	0.0277778	3.22e-05	-0.0577291	0.013768	0.0673933	0.0659007	0.0195618	0.00034551
ENSG00000160051	4773	0.96105	508.166	444.483	9.61e-09	rs112782025	-849150	-849150	13	14	0.0117845	2.64e-10	-0.22689	0.0352274	0.0001	7.99e-06	3.88e-06	0.000384053
ENSG00000224066	4773	1.02946	725.068	488.365	8.9e-07	rs17523023	15361	15361	86	88	0.0740741	2.43e-07	0.0964934	0.0184488	0.00029997	0.000512804	0.000208171	0.000314394
ENSG00000222046	4775	0.987702	606.389	464.891	0.00202415	rs7526316	415859	415859	58	63	0.0530303	0.000887861	0.0954697	0.0285623	0.709929	0.71199	0.1447	0.000342609
ENSG00000084623	4725	1.03202	604.844	464.163	8.04e-13	rs4317856	-144172	-144172	69	70	0.0589226	1.19e-14	-0.0521629	0.00657075	0.0001	2.41e-10	1.67e-10	0.000378952
ENSG00000160055	4725	1.04055	711.515	483.427	0.000380492	rs16834790	-226792	-226792	15	16	0.013468	0.000175334	0.0889341	0.0235366	0.227077	0.220436	0.0562561	0.000328056
ENSG00000220785	4686	1.00494	756.377	494.827	3.48e-14	rs59912021	807	807	72	74	0.0622896	2.56e-15	0.234853	0.0288174	0.0001	2.33e-11	1.71e-11	0.000285613
ENSG00000183615	4681	1.03612	764.437	494.145	0.000785032	rs78483830	-539165	-539165	33	35	0.0294613	0.000452739	0.118136	0.0334755	0.437356	0.433859	0.0980323	0.000302489
ENSG00000116478	4625	1.00274	605.492	467.249	0.000294887	rs11802828	175794	175794	154	165	0.138889	0.000101061	-0.0297453	0.00759334	0.163284	0.162564	0.0432938	0.000355017
ENSG00000175130	4627	1.01473	814.484	496.797	0.000447919	rs112596246	-992310	-992310	24	28	0.023569	0.000255874	-0.0402645	0.010939	0.29707	0.298936	0.0724658	0.000271058
ENSG00000233775	4634	1.00172	615.532	459.678	7.73e-05	rs78939955	-746868	-746868	19	19	0.0159933	1.86e-05	-0.205069	0.0474777	0.0441956	0.0461638	0.0142235	0.000348429
ENSG00000162526	4633	1.02506	802.677	494.299	0.00245251	rs1272876567	700056	700056	15	15	0.0126904	0.00156005	-0.142704	0.0448825	0.856014	0.854981	0.166166	0.000281315
ENSG00000225828	4634	0.993356	541.694	456.083	5.33e-17	rs2273376	2412	2412	30	30	0.0252525	8.25e-20	0.216105	0.0228038	0.0001	3.56e-14	3.09e-14	0.000388506
ENSG00000160058	4614	0.991709	526.873	450.805	2.1e-05	rs673495	-383983	-383983	356	451	0.37963	3.28e-06	0.0149741	0.00318478	0.0130987	0.011439	0.00393469	0.000397937
ENSG00000273274	4586	1.0235	676.168	477.007	4.55e-08	rs58418683	-30115	-30115	149	154	0.12963	6.15e-09	-0.0513456	0.00869106	0.0001	2.39e-05	1.11e-05	0.000332814
ENSG00000160062	4466	0.983471	545.411	455.074	0.000340645	rs704885	61562	61562	102	107	0.0900673	9.66e-05	0.0404977	0.0103089	0.175082	0.175705	0.0462931	0.000377214
ENSG00000176261	4471	0.977682	510.358	445.334	0.00298635	rs9662044	-112769	-112769	146	155	0.130471	0.00108765	0.0242885	0.00739468	0.785521	0.78964	0.156531	0.000397737
ENSG00000162521	4471	1.0173	764.909	492.014	0.00128826	rs55775435	-947193	-947193	34	34	0.0286195	0.000754662	0.0271725	0.00801948	0.620438	0.619439	0.129796	0.000290257
ENSG00000162520	4429	0.991355	476.36	437.867	0.00254773	rs1887918	995089	995089	377	482	0.405724	0.000812884	0.039639	0.0117713	0.708729	0.706657	0.143938	0.00043977
ENSG00000162522	4449	1.02458	775.334	490.799	2.58e-09	rs8717	32753	32753	196	221	0.186027	4.31e-10	-0.0395626	0.00622047	0.0001	1.43e-06	7.4e-07	0.000290934
ENSG00000116497	4606	0.996615	719.075	481.51	1.09e-09	rs785277	24407	24407	196	218	0.183502	1.12e-10	-0.0307426	0.00467248	0.0001	8.22e-07	4.35e-07	0.000294855
ENSG00000134684	4618	1.02122	714.593	480.659	0.000284569	rs591664	345608	345608	13	13	0.989057	0.000121489	0.0888046	0.0229386	0.174783	0.176113	0.0463786	0.000313366
ENSG00000160097	4721	1.03634	818.676	493.068	5.69e-24	rs1570569	-1128	-1128	204	229	0.192761	4.7e-26	-0.0891035	0.00800354	0.0001	8.37e-22	1.05e-21	0.000282587
ENSG00000121905	4734	1.05028	755.669	485.019	1.31e-05	rs143607470	413072	413072	21	22	0.0185185	4.33e-06	-0.182808	0.0393785	0.00649935	0.0076407	0.00270099	0.000315265
ENSG00000121900	4761	1.02314	700.881	474.537	8.95e-07	rs10914632	-5753	-5753	35	36	0.030303	1.63e-07	-0.151416	0.0285329	0.00069993	0.000523439	0.00021218	0.000320832
ENSG00000116514	4795	1.02656	785.272	481.726	7.55e-05	rs148073449	-529738	-529738	87	87	0.0732323	2.82e-05	0.0373762	0.00884952	0.0505949	0.0527603	0.0160414	0.000288489
ENSG00000276645	4900	1.00385	668.922	459.146	0.000263408	rs150222149	682955	682955	15	16	0.013468	7.69e-05	-0.197028	0.0494488	0.160084	0.160203	0.0427407	0.000322163
ENSG00000004455	4975	0.997366	667.298	462.525	5.01e-05	rs1272876567	-29419	-29419	15	15	0.0126904	1.2e-05	-0.0902674	0.0204268	0.0372963	0.0332308	0.0105449	0.00031827
ENSG00000142920	4976	1.01249	817.712	485.359	3.22e-06	rs10157034	10315	10315	304	347	0.292088	9.23e-07	0.0347024	0.00698935	0.00209979	0.00242522	0.000914926	0.000268661
ENSG00000278997	5071	0.887453	394.814	401.111	1.62e-11	rs12037147	37420	37420	251	280	0.23569	5.68e-15	0.110417	0.0137316	0.0001	5.57e-08	3.24e-08	0.000409657
ENSG00000279179	5116	1.03632	839.072	482.697	0.000888317	rs589034	-938596	-938596	326	401	0.337542	0.000444104	0.0451168	0.0127657	0.509849	0.50838	0.111389	0.000275705
ENSG00000116525	5143	0.831296	277.703	361.418	7.13e-07	rs3766820	-3678	-3678	251	279	0.234848	1.4e-09	0.0524726	0.00851365	0.00419958	0.000887201	0.000351523	0.000495788
ENSG00000160094	5335	1.02837	868.282	477.781	2.5e-17	rs4132073	1117	1117	327	390	0.671717	2.37e-19	0.0418482	0.00447692	0.0001	8.77e-15	7.87e-15	0.000261935
ENSG00000270115	5348	1.01303	900.987	481.124	0.000320085	rs942242	-362719	-362719	282	333	0.719697	0.000139541	-0.0453028	0.0118082	0.248975	0.244941	0.0615304	0.000244124
ENSG00000184389	5427	1.02188	908.129	484.061	8.34e-30	rs11580147	-18875	-18875	266	303	0.255051	5.32e-33	0.187202	0.0146094	0.0001	2.01e-27	3.15e-27	0.000246947
ENSG00000284154	5459	0.923212	669.119	457.662	0.00369902	rs10489914	484431	484431	13	14	0.0117845	0.00163041	-0.154831	0.0488975	0.929407	0.927336	0.176872	0.00026562
ENSG00000222112	5466	0.988404	1007.24	498.855	4.53e-05	rs116734555	867232	867232	30	31	0.0260943	2.24e-05	0.134682	0.0314867	0.0450955	0.0464469	0.0143058	0.000206606
ENSG00000233246	5489	1.03775	800.782	468.199	0.000648671	rs77091414	606508	606508	76	79	0.0664983	0.000252763	0.0942877	0.0255937	0.387261	0.387012	0.0894871	0.000289764
ENSG00000134686	5693	1.03583	998.188	493.079	3.64e-45	rs7519108	12780	12780	411	520	0.43771	3.28e-49	0.071632	0.00437458	0.0001	1.17e-43	3.2e-43	0.000231519
ENSG00000121903	5703	1.05381	970.51	488.997	0.000431509	rs78256363	837625	837625	15	15	0.0126263	0.000219204	-0.0851613	0.0228862	0.317268	0.317141	0.0760291	0.000247299
ENSG00000121904	6104	0.995124	1043.68	489.414	1.44e-39	rs7542487	243461	243461	415	507	0.426768	2.1e-43	0.204961	0.0135378	0.0001	2.25e-36	4.81e-36	0.000202473
ENSG00000142698	6107	1.01239	1081.53	494.352	1.26e-11	rs6685380	241027	241027	413	505	0.425084	1.52e-12	0.0980742	0.0135391	0.0001	1.08e-08	6.63e-09	0.000203084
ENSG00000255811	5591	1.03569	875.539	480.982	0.00199565	rs55656811	109995	109995	235	257	0.21633	0.00106724	0.0551769	0.0167709	0.821018	0.816434	0.160547	0.000263872
ENSG00000163866	5375	1.00019	801.186	477.966	0.000808311	rs11802507	-12726	-12726	98	105	0.0883838	0.000374253	0.0263519	0.00736033	0.480352	0.476747	0.105803	0.000266786
ENSG00000116544	5282	1.00111	684.725	459.65	1.38e-05	rs12078977	-7937	-7937	62	62	0.0521886	2.5e-06	-0.0584429	0.0122791	0.0116988	0.00932162	0.00325049	0.000312801
ENSG00000241014	5200	1.00534	890.044	497.414	0.00293276	rs72661608	890853	890853	65	68	0.0572391	0.00195706	-0.0721746	0.0231927	0.925407	0.926051	0.176672	0.000242939
ENSG00000284773	5176	0.996636	873.306	494.155	0.000166204	rs4303046	-636932	-636932	395	513	0.568182	8.39e-05	-0.0436272	0.0110084	0.141286	0.136205	0.0371404	0.0002428
ENSG00000163867	5056	0.97763	625.196	455.511	0.00058376	rs4376691	-397428	-397428	18	18	0.0151515	0.000183086	-0.0768792	0.0204061	0.314969	0.316406	0.0758899	0.00032465
ENSG00000197056	5056	1.01626	694.394	469.88	1.99e-06	rs12134254	-95031	-95031	99	115	0.0968013	3.54e-07	0.0428127	0.00830262	0.0019998	0.0012336	0.000481011	0.000319
ENSG00000284640	4893	0.909911	362.247	399.86	0.000114414	rs116687160	80223	80223	21	21	0.0176768	7.47e-06	0.243136	0.0537453	0.0582942	0.0560851	0.0169572	0.000474035
ENSG00000116560	4822	1.02805	798.19	499.742	0.0026047	rs374770613	673177	673177	12	12	0.010101	0.00176571	-0.0667577	0.0212418	0.872313	0.869427	0.168369	0.000284731
ENSG00000146463	4646	0.997608	724.568	489.981	0.000256015	rs1203148	234588	234588	261	312	0.262626	0.00012563	0.0109746	0.00284097	0.171783	0.170206	0.045031	0.000293278
ENSG00000229994	4558	1.03386	549.326	458.319	0.00173865	rs72894139	-435530	-435530	15	17	0.0143098	0.000682956	-0.149159	0.0436623	0.60204	0.600658	0.126731	0.000418887
ENSG00000020129	4618	1.02276	733.457	492.328	5.18e-05	rs2074676	4636	4636	64	78	0.0656566	2.29e-05	0.0311425	0.00728906	0.0334967	0.0342662	0.0108379	0.000306329
ENSG00000142687	4620	1.02368	631.126	473.39	3.15e-12	rs1768545	-78110	-78110	74	91	0.0765993	1.02e-13	-0.0461999	0.00604898	0.0001	1.22e-09	8.03e-10	0.0003567
ENSG00000116819	4605	1.01739	666.793	484.514	2.51e-05	rs12030738	81474	81474	50	58	0.0488215	8.79e-06	-0.103473	0.023055	0.0149985	0.0153296	0.00517269	0.000333027
ENSG00000239636	4611	1.01263	610.888	469.703	0.00065467	rs2301902	-3419	-3419	43	48	0.040404	0.000261337	-0.0996647	0.0271175	0.325267	0.323764	0.0773168	0.00035971
ENSG00000126067	4528	1.01032	627.94	474.962	0.000895391	rs61769863	873327	873327	164	175	0.147306	0.000402339	-0.0193333	0.00542939	0.429357	0.42517	0.0965087	0.000348158
ENSG00000142686	4454	1.02095	672.841	485.864	1.67e-06	rs3754068	-74588	-74588	49	61	0.0513468	4.54e-07	-0.123468	0.0241738	0.00089991	0.000966021	0.00038119	0.00033261
ENSG00000092853	4412	0.945944	380.026	420.449	0.000123819	rs2101970	-625611	-625611	110	117	0.901515	1.38e-05	0.068584	0.0156334	0.0567943	0.0554586	0.0167884	0.000495049
ENSG00000134698	4320	1.0125	671.614	489.439	0.00117174	rs2050246	-35450	-35450	167	197	0.165825	0.000658742	0.0168049	0.00490482	0.543246	0.539101	0.116561	0.000327101
ENSG00000092847	4264	1.01193	539.262	464.063	0.00081608	rs274128	252690	252690	126	131	0.889731	0.000308918	-0.0226815	0.00624612	0.350165	0.350409	0.0824969	0.000406846
ENSG00000126070	4255	1.03871	577.883	474.688	0.00230087	rs10908316	-901510	-901510	123	146	0.122896	0.00116009	0.0182147	0.00557707	0.722628	0.721958	0.146238	0.00040233
ENSG00000232862	4392	0.992719	528.647	456.211	1.95e-10	rs634335	-210957	-210957	171	205	0.172559	4.55e-12	-0.109026	0.0154015	0.0001	1.16e-07	6.6e-08	0.000397516
ENSG00000092850	4397	0.991613	451.176	432.247	9.39e-38	rs2274122	-32	-32	212	260	0.781145	1.17e-46	0.15451	0.009757	0.0001	8.26e-35	1.69e-34	0.000464586
ENSG00000116863	4405	1.01136	531.379	452.475	0.000425934	rs1020754665	-850712	-850712	26	26	0.0218855	0.000120076	0.0603224	0.0155698	0.20018	0.198107	0.0513149	0.000412363
ENSG00000171812	4483	0.938706	202.442	329.079	0.00586698	rs11799477	390863	390863	32	32	0.026936	0.000420191	0.194162	0.0547061	0.712029	0.719857	0.145945	0.000912707
ENSG00000116871	4500	0.999954	766.652	492.876	0.000180981	rs3767048	699865	699865	209	237	0.199495	9.02e-05	-0.0228979	0.00580356	0.132987	0.129579	0.035565	0.000278652
ENSG00000054116	4500	1.03884	744.986	487.854	1.34e-17	rs4653161	-19453	-19453	34	34	0.0286195	2.78e-19	-0.122642	0.0131479	0.0001	2.81e-15	2.6e-15	0.000312183
ENSG00000054118	4521	1.02179	707.137	484.171	9.66e-07	rs12731453	-13322	-13322	54	63	0.0530303	2.36e-07	0.0299593	0.00572196	0.0009999	0.000577083	0.000233052	0.00031706
ENSG00000214193	4609	1.00642	700.752	485.947	2.02e-14	rs75373209	-62534	-62534	155	179	0.848818	7.85e-16	0.0904463	0.0108849	0.0001	1.2e-11	9e-12	0.000309299
ENSG00000142694	4657	0.971507	347.34	398.799	3.73e-05	rs2144369	232431	232431	70	74	0.0622896	1.63e-06	0.124629	0.0257033	0.0156984	0.0147349	0.00498831	0.000575965
ENSG00000286379	4672	1.02406	735.892	486.31	9.01e-08	rs10908297	-14172	-14172	161	179	0.849327	1.82e-08	0.0859855	0.0150471	0.00019998	5.21e-05	2.35e-05	0.000306183
ENSG00000196182	4755	1.03206	715.783	480.292	0.000137175	rs143688496	-199546	-199546	20	20	0.016835	5.35e-05	0.0547847	0.0134525	0.0844916	0.0855604	0.024676	0.000320253
ENSG00000181817	4797	1.03356	739.305	480.694	7.47e-08	rs3007217	15722	15722	328	397	0.334175	1.22e-08	-0.0465908	0.00805199	0.00019998	3.92e-05	1.79e-05	0.000311064
ENSG00000201448	4859	1.03307	837.564	496.163	0.000896997	rs1445696935	-243835	-243835	27	27	0.0227656	0.000537133	0.27017	0.0775798	0.520148	0.512741	0.112091	0.000274293
ENSG00000116885	4920	0.99335	681.862	472.164	1.46e-05	rs74066921	200620	200620	32	34	0.0286195	3.63e-06	0.130445	0.0278723	0.0118988	0.01025	0.00355136	0.00030865
ENSG00000116898	4938	1.0075	692.935	467.734	1.32e-05	rs2282352	-43208	-43208	263	301	0.746633	2.9e-06	0.0259655	0.0054919	0.00719928	0.00873914	0.00305913	0.000313539
ENSG00000284705	5198	1.01645	888.323	493.107	2.35e-05	rs61771371	17531	17531	102	108	0.0909091	9.83e-06	-0.0966078	0.0216442	0.0177982	0.019278	0.00639615	0.000249473
ENSG00000163873	5615	1.01235	860.24	484.167	4.17e-18	rs7540064	-380130	-380130	312	360	0.30303	5.57e-20	0.146466	0.0153778	0.0001	2.37e-15	2.2e-15	0.000255298
ENSG00000233621	5952	1.04186	1006.02	494.022	1.26e-39	rs75785507	-35	-35	316	379	0.319024	4.44e-43	-0.188871	0.0125332	0.0001	3.91e-38	8.83e-38	0.000232673
ENSG00000163874	5953	0.978697	721.808	448.66	0.000470982	rs1331331	-132244	-132244	326	402	0.661616	0.000126588	-0.040063	0.0103761	0.29707	0.298134	0.0722949	0.000281902
ENSG00000263675	5944	1.03648	1044.16	489.411	0.000703929	rs147772151	322338	322338	20	20	0.016835	0.000376951	0.154324	0.0431272	0.506249	0.503289	0.110535	0.000221635
ENSG00000163875	5920	0.990231	871.457	469.575	9.5e-10	rs6700586	-22992	-22992	385	497	0.58165	5.58e-11	-0.0202376	0.00302474	0.0001	9.53e-07	5.01e-07	0.000239796
ENSG00000163877	5821	1.01787	562.004	419.349	4.55e-20	rs6697632	41677	41677	180	197	0.834175	2.42e-25	0.0590775	0.00539406	0.0001	1.28e-17	1.34e-17	0.000395525
ENSG00000163879	5813	1.02163	1021.04	489.36	6.04e-70	rs72657782	-30319	-30319	91	97	0.0816498	7.39e-77	-0.226258	0.0103002	0.0001	2.26e-68	1.26e-67	0.000219523
ENSG00000134697	5804	1.03975	833.782	466.551	2.79e-07	rs11264069	-47061	-47061	387	502	0.577441	3.35e-08	-0.0190761	0.00340424	0.00029997	0.000163951	7.03e-05	0.000279485
ENSG00000169218	5846	0.995965	806.389	463.536	0.00010016	rs11578786	25193	25193	415	543	0.542929	2.73e-05	0.0700712	0.0165586	0.0794921	0.0785275	0.0228792	0.000262547
ENSG00000116922	5863	1.03506	961.166	477.001	1.5e-50	rs684260	-9157	-9157	245	281	0.763468	6.83e-57	0.113648	0.00632663	0.0001	3.24e-49	1.05e-48	0.000240044
ENSG00000134690	5863	0.967353	443.59	392.157	1.5e-05	rs768659	4553	4553	236	274	0.23064	3.88e-07	-0.0622672	0.0121177	0.010499	0.00794167	0.00279937	0.000446612
ENSG00000183317	5895	0.955414	485.409	403.292	3.52e-09	rs11264092	-40181	-40181	293	340	0.286195	8.62e-12	0.0516932	0.00740424	0.0001	3.15e-06	1.58e-06	0.000396638
ENSG00000185090	5929	0.976931	718.856	449.377	1.44e-07	rs558152694	278	278	12	12	0.0102564	8.36e-09	-0.109289	0.01867	0.00019998	0.000129256	5.61e-05	0.000281896
ENSG00000233728	5926	1.0277	881.917	467.037	0.000530143	rs1186694611	-3391	-3391	12	12	0.010101	0.000197099	-0.24526	0.0654285	0.362264	0.360234	0.0844076	0.000257511
ENSG00000197982	5932	0.92166	500.912	405.91	0.00154361	rs17805826	67988	67988	39	39	0.0328283	0.000262991	-0.0520007	0.0141551	0.563144	0.576315	0.122711	0.0003534
ENSG00000196449	5936	1.01285	900.402	471.619	5.27e-05	rs72656105	834855	834855	59	59	0.0496633	1.54e-05	-0.0619766	0.0142056	0.0431957	0.0442761	0.0136879	0.000244181
ENSG00000188786	5969	1.00764	874.165	467.561	0.00159794	rs75019744	939556	939556	65	68	0.0572391	0.00070128	-0.0377598	0.0110771	0.752825	0.750292	0.15053	0.000248623
ENSG00000204084	6098	1.05409	973.083	478.941	1.63e-24	rs76762310	-19751	-19751	139	150	0.126263	2.19e-27	0.0932616	0.00813372	0.0001	1.16e-22	1.5e-22	0.000246785
ENSG00000183431	6117	1.02629	981.251	479.96	0.000881166	rs28766116	-84475	-84475	281	325	0.273569	0.000423825	0.0119165	0.00335972	0.569243	0.566947	0.121194	0.000230742
ENSG00000183386	6156	1.02755	920.571	474.323	0.000101906	rs4072980	-15173	-15173	401	502	0.422559	3.43e-05	-0.0381468	0.0091306	0.0811919	0.082855	0.023986	0.000246619
ENSG00000183520	6160	1.0252	923.418	475.033	0.000260735	rs79481430	15512	15512	54	55	0.0462963	0.000100323	0.0411569	0.0105016	0.20338	0.203922	0.0526265	0.000244614
ENSG00000185668	6253	1.03272	856.141	463.417	0.000902426	rs724321	611137	611137	321	392	0.329966	0.000343541	-0.0560676	0.0155609	0.526547	0.522948	0.113869	0.000268139
ENSG00000224592	6253	0.964924	668.675	436.822	0.000686853	rs77216966	214681	214681	126	130	0.109428	0.00016235	-0.0787607	0.0207365	0.380062	0.385656	0.0892451	0.000294589
ENSG00000286552	6213	0.956461	715.312	446.246	0.000106189	rs779966	-29278	-29278	248	276	0.767677	2.04e-05	0.0670838	0.0156069	0.0835916	0.0833739	0.0241173	0.000269853
ENSG00000287987	6168	1.03545	800.309	458.916	0.000622236	rs145232426	883907	883907	35	36	0.030303	0.000208417	-0.143334	0.038385	0.376662	0.375252	0.0872642	0.000288523
ENSG00000116954	6147	1.0114	869.029	469.903	0.000197118	rs58043961	772609	772609	272	332	0.279461	6.68e-05	0.0267527	0.00665699	0.154285	0.153489	0.0412438	0.000252189
ENSG00000228436	6146	1.03902	907.5	476.868	0.000235122	rs371430699	95163	95163	69	76	0.0640809	9.21e-05	0.0682956	0.017333	0.176682	0.177514	0.0467061	0.000256388
ENSG00000214114	6157	0.998099	873.105	468.451	0.000189863	rs9439008	791932	791932	12	12	0.010101	6.24e-05	-0.19813	0.0490975	0.155484	0.153431	0.0412307	0.000243661
ENSG00000174574	6169	1.02589	947.163	477.707	6.33e-17	rs34848020	-3164	-3164	429	546	0.459596	6.72e-19	-0.0286324	0.00310587	0.0001	2.7e-14	2.35e-14	0.000238838
ENSG00000168653	6254	1.03779	941.153	476.196	1.43e-120	rs3768324	471	471	299	340	0.286195	3.18e-136	-0.194278	0.00571343	0.0001	5.09e-122	9.97e-121	0.000246575
ENSG00000127603	6294	1.02135	1020.45	487.151	9.65e-05	rs149283116	972262	972262	25	25	0.0210438	4.1e-05	0.0707016	0.0170944	0.0893911	0.088358	0.0254087	0.000219515
ENSG00000183682	6359	1.04003	871.322	480.18	1.03e-127	rs6691194	-8568	-8568	343	425	0.641653	3.98e-143	-0.555736	0.0156613	0.0001	9.57e-130	2.17e-128	0.000267603
ENSG00000237624	6409	1.02149	917.873	483.521	1.43e-22	rs7555699	-23328	-23328	343	427	0.639966	5.62e-25	-0.173864	0.0160111	0.0001	5.12e-20	5.92e-20	0.000244114
ENSG00000243970	6534	1.01053	787.807	470.821	7.51e-06	rs79473113	-4360	-4360	59	60	0.050505	1.65e-06	-0.493241	0.101781	0.00609939	0.00556412	0.00200827	0.000277652
ENSG00000090621	6561	0.994119	748.095	460.529	8.64e-07	rs12026301	3588	3588	48	49	0.0412458	1.02e-07	-0.0612605	0.0113515	0.00129987	0.000676501	0.000271231	0.000281819
ENSG00000163909	6562	1.0455	871.909	478.714	7.36e-05	rs6526	-127741	-127741	363	376	0.683502	2.59e-05	0.0835427	0.0196867	0.0514949	0.0537315	0.0163055	0.000270525
ENSG00000116981	6533	1.03263	898.76	482.475	3.15e-28	rs11206525	-18882	-18882	163	178	0.149832	2.42e-31	-0.217815	0.0175312	0.0001	4.41e-26	6.57e-26	0.000255377
ENSG00000116983	6532	1.01787	733.217	461.185	5.59e-26	rs704771	3855	3855	157	174	0.853535	4.35e-30	0.136915	0.0112919	0.0001	1.62e-23	2.18e-23	0.000303181
ENSG00000084072	6531	1.01036	704.97	456.397	4.04e-50	rs58589165	55815	55815	345	426	0.358586	7.1e-59	0.0841978	0.00458406	0.0001	9.33e-48	2.9e-47	0.000310157
ENSG00000198754	6464	1.02955	789.256	472.769	4.34e-05	rs72661951	-466388	-466388	111	122	0.102694	1.27e-05	0.098722	0.0224032	0.030197	0.0301126	0.0096331	0.000288887
ENSG00000116985	6467	1.00527	708.028	462.716	5.56e-38	rs140337041	-704	-704	28	28	0.023569	5.8e-44	0.758888	0.0497299	0.0001	2.59e-35	5.37e-35	0.000305335
ENSG00000202222	6566	1.01865	832.144	477.44	0.000695071	rs1028875576	-686984	-686984	18	18	0.0154905	0.000313658	-0.172306	0.047503	0.436056	0.430214	0.0974116	0.000267598
ENSG00000043514	6569	1.0232	863.779	480.3	1.58e-55	rs12123609	-45557	-45557	113	123	0.103535	4.24e-62	-0.136535	0.00717835	0.0001	8.44e-54	3.05e-53	0.000260369
ENSG00000116990	6586	1.00154	637.584	437.892	3.62e-06	rs3134617	-6086	-6086	190	216	0.181818	2.75e-07	-0.0485013	0.0093168	0.0019998	0.00228197	0.00086345	0.000336248
ENSG00000168389	6590	0.993979	757.282	462.178	0.000891744	rs1999573	-130973	-130973	445	583	0.509259	0.000332671	0.028465	0.0078814	0.492351	0.494078	0.108938	0.000278312
ENSG00000228477	6625	1.02148	836.285	474.472	0.00194421	rs41264497	-337931	-337931	17	17	0.0143098	0.000957156	-0.159488	0.0480216	0.79642	0.797282	0.157678	0.000267923
ENSG00000131236	6528	1.03342	746.09	459.574	5.65e-06	rs75883494	885183	885183	14	16	0.013468	8.83e-07	-0.0605973	0.0121825	0.00219978	0.00345248	0.00127828	0.000308146
ENSG00000131238	6507	1.04308	828.707	471.099	0.00015448	rs191120037	450240	450240	13	13	0.0109428	5.18e-05	0.0909106	0.0222798	0.10309	0.107794	0.0302561	0.000283182
ENSG00000117000	6516	1.05058	830.337	476.261	0.00197645	rs12089389	717126	717126	223	244	0.205387	0.000996824	-0.0161818	0.00488939	0.79522	0.791789	0.156853	0.000287104
ENSG00000259943	6515	0.99762	725.923	465.009	3.5e-23	rs11800679	-120410	-120410	125	134	0.112795	1.29e-26	-0.0950309	0.00842907	0.0001	2.83e-20	3.32e-20	0.000292739
ENSG00000084073	6515	1.02255	852.73	481.852	2e-21	rs6682701	12773	12773	422	543	0.457071	8.87e-24	-0.0497496	0.00471605	0.0001	6.71e-19	7.43e-19	0.000263367
ENSG00000049089	6606	1.01501	707.65	460.758	2.24e-45	rs115504008	-2309	-2309	240	278	0.234007	8.7e-53	-0.358884	0.0209634	0.0001	3.72e-43	9.95e-43	0.000312164
ENSG00000084070	6666	1.00867	659.618	450.066	2.25e-15	rs7522834	28711	28711	140	144	0.121212	4.13e-18	-0.0489718	0.00544655	0.0001	1.17e-12	9.33e-13	0.000330233
ENSG00000187801	6836	0.995708	598.975	434.564	2.31e-05	rs150653691	50	50	15	15	0.0126263	2.42e-06	0.15396	0.0323032	0.0143986	0.0139973	0.00475378	0.00035324
ENSG00000260920	6850	0.963679	505.287	414.813	0.000176094	rs150653691	-14167	-14167	15	15	0.0126263	1.9e-05	0.153457	0.0355637	0.0976902	0.0944345	0.0269504	0.000388676
ENSG00000279667	6859	1.01855	900.817	481.118	5.04e-09	rs11208216	440	440	318	389	0.327441	6.1e-10	0.0815822	0.0129447	0.0001	3.59e-06	1.79e-06	0.000247148
ENSG00000187815	6858	1.00851	740.66	458.095	4.59e-22	rs11208254	16543	16543	320	389	0.327441	1.11e-25	-0.124707	0.0112979	0.0001	2.36e-19	2.67e-19	0.000294001
ENSG00000238287	6883	1.01578	936.286	483.606	3.49e-15	rs6600337	-34721	-34721	317	388	0.326599	9.48e-17	-0.105842	0.0123232	0.0001	2.14e-12	1.68e-12	0.000236346
ENSG00000164002	6883	1.02761	809.519	469.918	7.93e-62	rs6699445	15206	15206	200	231	0.194444	1.18e-70	0.221959	0.0107051	0.0001	1.57e-60	7e-60	0.00028048
ENSG00000117010	6819	1.02602	917.201	479.325	0.000269958	rs72941505	43747	43747	165	179	0.150673	0.000112066	-0.043728	0.0112366	0.211679	0.208842	0.0537186	0.000246708
ENSG00000287743	6866	0.994193	845.332	471.865	0.00193057	rs115804585	710688	710688	28	28	0.023569	0.000919144	-0.131177	0.0393608	0.80302	0.80645	0.159119	0.000249448
ENSG00000117016	6864	0.999565	683.064	449.69	0.000388913	rs61779207	-56883	-56883	176	199	0.167508	0.000102676	0.0214285	0.00547574	0.232977	0.233518	0.0590782	0.000312472
ENSG00000237899	6833	0.997074	740.018	461.936	0.000681041	rs581588	797685	797685	15	15	0.0126263	0.000242718	0.211752	0.057314	0.392761	0.397418	0.0913772	0.00028681
ENSG00000066136	6809	1.03375	931.156	484.025	1.25e-15	rs6661855	11596	11596	241	267	0.775253	3.12e-17	0.0519258	0.00594578	0.0001	4.53e-13	3.7e-13	0.000247085
ENSG00000272145	6802	1.03318	818.22	471.434	1.85e-05	rs3767954	70696	70696	137	146	0.877104	4.66e-06	-0.0503102	0.0108742	0.0115988	0.0128673	0.00439386	0.000280842
ENSG00000198974	6813	1.02182	848.132	477.479	0.00103822	rs10789250	170147	170147	422	562	0.526936	0.000492006	-0.0409706	0.0116844	0.580842	0.575721	0.122616	0.000264377
ENSG00000207962	6814	1.0146	749.475	462.367	0.000807308	rs115392532	-556242	-556242	40	52	0.0600462	0.000297403	0.0948139	0.0260383	0.449955	0.446965	0.100336	0.00029448
ENSG00000117013	6778	1.04929	825.231	476.862	2.9e-10	rs74569774	63021	63021	91	96	0.0808081	2.05e-11	-0.126586	0.0184848	0.0001	1.1e-07	6.27e-08	0.000288103
ENSG00000179862	6643	1.0295	802.683	474.163	9.06e-14	rs143899416	-2426	-2426	13	13	0.0109428	1.9e-15	-0.419175	0.051179	0.0001	3.61e-11	2.63e-11	0.000284023
ENSG00000171793	6597	0.998113	562.908	442.007	9.53e-10	rs7546898	2192	2192	289	340	0.286195	1.42e-11	0.0314504	0.00455505	0.0001	5.52e-07	2.97e-07	0.00037792
ENSG00000281207	6545	1.01855	825.796	486.701	2.34e-05	rs1317963	268628	268628	326	400	0.3367	8.54e-06	-0.0418637	0.00931421	0.0154985	0.0176532	0.0058959	0.000269597
ENSG00000171790	6538	1.04608	692.802	468.011	4.25e-06	rs12121539	-7623	-7623	60	60	0.050505	8e-07	-0.124726	0.0249746	0.00209979	0.0022042	0.000835161	0.000340866
ENSG00000010803	6339	1.01429	737.55	466.934	4.12e-23	rs2013925	-147688	-147688	196	218	0.816498	1.97e-26	0.0471653	0.00420076	0.0001	1.59e-20	1.88e-20	0.00029904
ENSG00000235358	6339	1.02101	624.374	448.787	1.97e-39	rs1140227	-214235	-214235	125	134	0.112795	5.13e-47	0.313884	0.0197263	0.0001	2.14e-37	4.74e-37	0.000358468
ENSG00000286640	6315	1.00519	617.787	457.98	7.83e-27	rs12035353	-308	-308	227	258	0.217172	2.73e-31	-0.206098	0.0166049	0.0001	3.65e-24	5.04e-24	0.000349872
ENSG00000204060	6200	1.01818	694.118	471.27	0.00127074	rs28846486	-448699	-448699	361	450	0.378788	0.00056783	-0.0382644	0.011036	0.581842	0.578038	0.122991	0.000320474
ENSG00000127124	5781	1.02333	509.928	453.469	1.05e-09	rs7517378	-117716	-117716	169	188	0.158249	2.89e-11	-0.0464361	0.00683455	0.0001	3.8e-07	2.07e-07	0.000441128
ENSG00000287587	5781	1.0439	586.743	468.247	0.000400818	rs2494363	312881	312881	427	556	0.468013	0.000145973	0.0424516	0.011098	0.194381	0.19248	0.0500309	0.000400626
ENSG00000198815	6014	0.973279	448.537	425.478	0.000239232	rs17140015	704928	704928	353	432	0.363636	3.55e-05	-0.0152122	0.00364789	0.10409	0.109292	0.0306262	0.000447906
ENSG00000177181	5946	1.03636	617.71	466.894	2.59e-14	rs6678675	26193	26193	352	427	0.640572	2.73e-16	-0.0513728	0.0060796	0.0001	6.38e-12	4.86e-12	0.000374519
ENSG00000127125	5761	0.994705	542.165	456.911	1.44e-05	rs12025456	151715	151715	233	252	0.212121	2.45e-06	-0.0318302	0.00668252	0.00959904	0.00798436	0.00281286	0.00038936
ENSG00000066185	5761	1.04259	643.264	474.402	2.66e-17	rs1012183	-14884	-14884	179	197	0.165825	1.9e-19	-0.150345	0.0160371	0.0001	4.35e-15	3.98e-15	0.000364422
ENSG00000186409	5756	1.0222	584.023	463.471	2.61e-20	rs200297387	31590	31590	168	183	0.15404	2.32e-23	0.107888	0.0103343	0.0001	6.4e-18	6.76e-18	0.000384231
ENSG00000236876	5680	1.0047	514.844	446.732	0.00215922	rs1162330014	-5540	-5540	14	14	0.0117845	0.000752647	0.211252	0.0623337	0.672533	0.669472	0.137976	0.000419351
ENSG00000171960	5595	1.01981	535.221	455.778	2.71e-05	rs746387	81032	81032	69	72	0.0606061	5.01e-06	0.0493043	0.010693	0.0125987	0.0131153	0.00447406	0.000417072
ENSG00000234917	5581	1.03466	557.789	468.768	0.00679681	rs569162835	321113	321113	14	14	0.0117845	0.00370169	-0.152113	0.052178	0.974503	0.976041	0.184413	0.000413239
ENSG00000285728	5570	1.02558	572.673	466.116	0.00143298	rs72637941	-47157	-47157	124	128	0.107744	0.000607234	-0.0501647	0.0145458	0.550945	0.548232	0.118133	0.000394724
ENSG00000065978	5571	0.978131	385.46	408.742	2.27e-07	rs76849656	-603130	-603130	31	32	0.026936	2.78e-09	-0.0920843	0.0152307	0.00029997	0.00010834	4.73e-05	0.000527134
ENSG00000117385	5512	1.0297	516.8	457.515	4.57e-24	rs2816594	-2197	-2197	315	362	0.304714	4.58e-28	-0.065047	0.00559116	0.0001	5.68e-22	7.15e-22	0.000441297
ENSG00000164008	5512	1.02222	606.529	478.264	1.02e-76	rs7548008	-30822	-30822	428	551	0.463805	3.12e-86	0.168518	0.00707373	0.0001	1.44e-75	9.89e-75	0.000369987
ENSG00000274386	5491	1.01252	573.577	470.84	1.87e-05	rs3738505	-17786	-17786	239	264	0.222222	4.65e-06	0.050463	0.0109061	0.0107989	0.0100078	0.00347452	0.000383016
ENSG00000164010	5493	1.02097	538.786	460.049	7.35e-07	rs9960	34999	34999	179	196	0.164983	8.31e-08	-0.0568233	0.0104548	0.00039996	0.000333063	0.000137746	0.000415364
ENSG00000177868	5494	1.01952	599.539	474.333	1.37e-50	rs61775636	-31706	-31706	275	311	0.261785	3.01e-57	0.103117	0.00571728	0.0001	9.82e-49	3.13e-48	0.000372108
ENSG00000228192	5468	0.988522	439.93	441.723	0.00145855	rs17386162	-8734	-8734	179	195	0.164141	0.000437767	-0.0597801	0.016896	0.480852	0.479449	0.106271	0.000473104
ENSG00000164011	5468	0.938765	333.779	409.175	3.45e-08	rs12136064	261	261	183	202	0.170034	2.4e-10	-0.0548459	0.00849548	0.0001	2.36e-05	1.1e-05	0.000553717
ENSG00000284138	5439	1.01062	533.734	462.19	9.07e-05	rs1385129	-9347	-9347	211	246	0.207071	2.37e-05	0.0679577	0.0159356	0.0433957	0.0455608	0.0140494	0.000409877
ENSG00000117394	5434	1.0201	533.21	467.871	0.00203813	rs751210	-13706	-13706	340	428	0.360269	0.000929525	0.0410143	0.0123185	0.659934	0.654777	0.135639	0.000418913
ENSG00000227533	5433	1.00645	495.584	460.546	6.01e-176	rs71654266	-10065	-10065	165	179	0.150673	1.35e-205	0.826756	0.0164484	0.0001	2.29e-174	1.52e-172	0.000437347
ENSG00000186973	5566	0.988432	431.484	429.637	5.17e-23	rs61775746	-27288	-27288	128	143	0.12037	1.84e-28	0.316669	0.0269944	0.0001	3.78e-20	4.41e-20	0.000482263
ENSG00000243710	5541	0.979995	390.357	415.185	0.00209633	rs145725434	393859	393859	64	66	0.0555556	0.000455711	-0.0979326	0.0277646	0.568443	0.568557	0.121433	0.000522786
ENSG00000117395	5505	0.993213	588.025	467.289	0.00204182	rs112859127	-241364	-241364	57	60	0.050505	0.000924607	0.0408163	0.0122535	0.70353	0.70199	0.143178	0.000357784
ENSG00000066056	5493	0.930429	363.423	416.923	0.000977268	rs72886042	888031	888031	11	15	0.0126263	0.000177371	0.26204	0.0694037	0.327967	0.332586	0.0790457	0.000498054
ENSG00000287113	5490	1.02927	611.861	475.65	0.000989929	rs114000120	-939482	-939482	18	18	0.0151515	0.000454809	-0.184869	0.0524036	0.442456	0.44025	0.0991789	0.000372403
ENSG00000234694	5482	1.01866	552.326	458.841	0.00583012	rs2255632	84917	84917	384	501	0.421717	0.00280281	-0.0339448	0.0113059	0.956104	0.958936	0.1818	0.000403147
ENSG00000117399	5482	0.973814	402.524	430.357	0.00458492	rs192231492	-419544	-419544	14	14	0.0117845	0.00150916	-0.167199	0.0524252	0.850915	0.849158	0.165323	0.000499724
ENSG00000066322	5481	1.01493	505.003	450.341	0.000122488	rs12139239	350315	350315	389	494	0.415825	2.64e-05	-0.028185	0.00664858	0.0578942	0.0571664	0.0172443	0.000437325
ENSG00000159479	5486	0.948213	408.3	421.598	2.84e-07	rs4141741	-12480	-12480	370	462	0.388889	6.43e-09	0.0264169	0.0044775	0.00049995	0.000189562	8.06e-05	0.000463344
ENSG00000198198	5486	1.049	602.699	470.583	4.17e-13	rs146927083	72	72	50	50	0.0420875	8.51e-15	-0.0842352	0.0105486	0.0001	8.32e-11	5.92e-11	0.000394211
ENSG00000229372	5444	1.05003	619.944	471.259	1.55e-09	rs78197863	-42744	-42744	12	13	0.0109428	1.05e-10	0.343309	0.0520987	0.0001	4.69e-07	2.53e-07	0.000384077
ENSG00000229348	5437	0.989182	538.566	456.989	0.00124393	rs12126199	-60372	-60372	40	43	0.0361953	0.000453772	0.116515	0.0330221	0.494351	0.493745	0.10888	0.000387058
ENSG00000178922	5436	1.0287	631.262	474.861	6.09e-95	rs6692611	-248	-248	323	386	0.675084	1.62e-107	-0.291966	0.0104018	0.0001	9.04e-95	9.92e-94	0.000360515
ENSG00000142949	5463	1.05323	730.033	484.744	3.08e-06	rs143832821	61224	61224	27	27	0.0227273	8.68e-07	-0.0836668	0.0168086	0.00109989	0.00158833	0.000611185	0.000328346
ENSG00000066135	5447	1.00276	605.141	457.321	1.67e-15	rs72678674	108867	108867	250	288	0.242424	5.31e-18	0.0395984	0.0044197	0.0001	9.34e-13	7.48e-13	0.000355245
ENSG00000126091	5486	1.01772	590.122	450.383	4.59e-14	rs3791047	64618	64618	311	376	0.316498	1.55e-16	-0.0560146	0.00657093	0.0001	1.75e-11	1.29e-11	0.000376554
ENSG00000236200	5482	1.02666	756.008	478.646	0.000297136	rs59097920	-429184	-429184	13	15	0.0126263	0.000123372	-0.192978	0.0498969	0.192481	0.190876	0.0496895	0.000299716
ENSG00000233674	5532	1.02483	719.792	466.487	0.000434429	rs116569961	715474	715474	15	15	0.0126263	0.000155524	0.211098	0.0554195	0.258574	0.257664	0.0641774	0.000313551
ENSG00000117407	5559	1.02963	803.592	487.749	2.19e-40	rs11578313	-6201	-6201	273	339	0.714646	1.89e-44	-0.194559	0.0126627	0.0001	1.42e-38	3.26e-38	0.000283783
ENSG00000237950	5556	1.00903	692.712	473.05	8.4e-25	rs34830883	-1115	-1115	259	319	0.731481	4.92e-28	0.127298	0.0109493	0.0001	3.73e-22	4.74e-22	0.000314711
ENSG00000288573	5547	1.00474	734.213	479.23	2.25e-08	rs783304	-46840	-46840	183	211	0.177609	3.03e-09	-0.0801559	0.0132906	0.0001	1.57e-05	7.43e-06	0.000294099
ENSG00000117408	5542	1.02204	775.672	485.941	1.49e-07	rs2428956	-2680	-2680	134	148	0.875421	3.13e-08	0.0362257	0.00645008	0.0001	9.34e-05	4.11e-05	0.000289206
ENSG00000132768	5491	1.0206	796.202	486.465	0.000158543	rs114799491	-744130	-744130	17	17	0.0143098	7e-05	0.10374	0.0258869	0.111489	0.112575	0.0314254	0.000280873
ENSG00000117410	5497	1.01347	681.915	467.458	0.00156168	rs74071914	-473547	-473547	20	20	0.016835	0.000682196	0.0543006	0.0158937	0.652735	0.649914	0.134776	0.000322852
ENSG00000285649	5496	1.00863	632.064	461.977	0.00194673	rs1340647	449015	449015	88	94	0.920875	0.000817433	0.0796755	0.0236717	0.711529	0.704913	0.143642	0.000344597
ENSG00000117411	5506	1.01148	764.899	481.552	0.000335159	rs114105326	19223	19223	14	14	0.0117845	0.000147881	0.0634178	0.0165934	0.223278	0.221415	0.0564529	0.000286568
ENSG00000159214	5504	1.01311	625.948	461.567	0.000355337	rs111672573	-344008	-344008	15	15	0.0360577	0.00011364	-0.118393	0.0304501	0.194581	0.19433	0.0504676	0.000351432
ENSG00000230615	5509	1.02405	682.438	477.168	2.21e-05	rs34282584	-7621	-7621	323	388	0.326599	6.51e-06	0.044497	0.00977058	0.0136986	0.0134	0.00456418	0.000330154
ENSG00000196517	5510	0.994763	550.807	453.188	0.00199409	rs57441605	-873464	-873464	22	23	0.0193603	0.000747923	-0.0797562	0.0235212	0.669433	0.669092	0.13791	0.000383303
ENSG00000178028	5095	1.04295	634.415	471.413	1.17e-07	rs34527624	-73464	-73464	283	322	0.271501	1.47e-08	0.0291836	0.00507214	0.0001	4.84e-05	2.19e-05	0.000369786
ENSG00000233602	5042	1.01656	643.742	480.232	0.000323464	rs12133660	178852	178852	38	38	0.0319865	0.000139177	0.109758	0.0286034	0.182482	0.181733	0.0476469	0.000344324
ENSG00000117419	5077	1.03778	579.985	471.222	0.0009116	rs2993251	-263125	-263125	405	543	0.542929	0.000389324	-0.015709	0.00440065	0.40006	0.392509	0.0904729	0.00040008
ENSG00000187147	5075	1.02816	687.833	495.948	0.00170262	rs12120800	135133	135133	407	508	0.572391	0.00107086	-0.018827	0.00572414	0.683732	0.6792	0.139541	0.000330487
ENSG00000263381	5231	1.01325	631.216	481.229	0.00104699	rs947112	875725	875725	162	179	0.150673	0.000522516	-0.0646992	0.0185383	0.481352	0.477352	0.105911	0.000348606
ENSG00000126106	5127	1.02817	618.047	475.249	0.00118699	rs35307025	-8702	-8702	53	53	0.0446128	0.000554792	0.0594284	0.0171085	0.509349	0.506627	0.111104	0.000367805
ENSG00000198520	5126	1.02941	559.206	465.156	4.24e-20	rs6678831	-2662	-2662	347	408	0.343434	4.86e-23	0.115957	0.0111982	0.0001	7.59e-18	7.98e-18	0.000407583
ENSG00000200169	5177	1.01849	624.659	473.538	5.68e-10	rs2983715	-10787	-10787	248	275	0.231481	3.74e-11	0.128261	0.0189911	0.0001	2.68e-07	1.47e-07	0.00035634
ENSG00000142945	5175	0.972566	382.374	423.196	0.00117899	rs1340646	-316326	-316326	318	371	0.31229	0.000250835	-0.0476682	0.0129322	0.371863	0.376509	0.0875155	0.00052451
ENSG00000142937	5160	1.04137	628.304	479.169	6.16e-13	rs16832210	-31263	-31263	144	156	0.131313	2.28e-14	-0.0445567	0.00567718	0.0001	1.55e-10	1.08e-10	0.000372141
ENSG00000225721	5161	1.02238	649.399	477.102	3.06e-06	rs76482481	101387	101387	187	216	0.181818	7.04e-07	-0.0925851	0.0184439	0.00129987	0.00171266	0.000656412	0.000345689
ENSG00000200913	5163	1.00722	504.839	447.386	0.00149823	rs574723	-414317	-414317	104	105	0.911616	0.000491565	0.0693091	0.0197649	0.527747	0.527463	0.114639	0.000430074
ENSG00000142959	5166	1.0191	595.353	468.177	3.25e-10	rs112502872	-7510	-7510	215	235	0.197811	1.53e-11	0.100359	0.0145584	0.0001	1.43e-07	8.05e-08	0.000374376
ENSG00000173846	5157	1.02465	609.667	471.064	0.000666828	rs115684949	-674379	-674379	11	12	0.010101	0.000272397	-0.103587	0.0282681	0.328867	0.322552	0.0770735	0.000370029
ENSG00000222009	5149	0.999296	521.17	456.976	0.0061997	rs151158349	818674	818674	12	12	0.010101	0.00295114	0.160417	0.0537157	0.961004	0.960936	0.18207	0.000409269
ENSG00000117425	5136	1.01026	506.014	450.96	0.0011506	rs11573590	-16753	-16753	22	22	0.0185185	0.000378892	0.121143	0.0338674	0.435856	0.436509	0.098533	0.000431976
ENSG00000070785	5162	1.03642	608.155	477.235	1.18e-26	rs489676	-168	-168	417	523	0.440236	6.8e-30	0.0504772	0.00417912	0.0001	1.01e-24	1.42e-24	0.000380448
ENSG00000126088	5152	1.02659	584.121	473.394	0.000536971	rs12568210	-304366	-304366	16	16	0.013468	0.00022082	0.084877	0.0228215	0.250375	0.257604	0.0641697	0.000387839
ENSG00000126107	5154	0.999838	685.738	492.097	0.000631963	rs112506738	775130	775130	26	26	0.0218855	0.000347785	-0.057197	0.0158887	0.353565	0.35184	0.0827855	0.000311446
ENSG00000281912	4868	1.01402	563.091	473.451	0.00282325	rs146072001	-828088	-828088	23	23	0.0193603	0.00143961	-0.114267	0.0356734	0.790121	0.792274	0.156935	0.000391438
ENSG00000162415	4866	0.970877	335.176	415.364	0.000131889	rs76123431	585920	585920	51	53	0.0446128	1.33e-05	-0.0621188	0.0141304	0.0484952	0.0479449	0.0147142	0.000595979
ENSG00000186603	4876	1.02187	546.748	474.481	0.000318203	rs10789450	-723841	-723841	428	566	0.523569	0.000124436	0.0939606	0.0243082	0.151485	0.152135	0.0409319	0.000410122
ENSG00000132773	4874	1.03261	595.359	482.689	0.000930781	rs72895588	-799493	-799493	227	257	0.21633	0.000467657	0.0252261	0.00716603	0.417258	0.409755	0.0936231	0.000385475
ENSG00000132781	4879	1.02269	657.002	493.539	0.000387811	rs3219487	-8011	-8011	95	102	0.914141	0.000208721	0.0452428	0.0121173	0.216778	0.215661	0.0552426	0.000341923
ENSG00000070759	5004	0.991565	493.806	471.905	5.24e-23	rs9429079	46609	46609	427	566	0.476431	4.74e-26	-0.124238	0.0111606	0.0001	3.8e-20	4.42e-20	0.00042444
ENSG00000280670	5017	1.02656	577.155	497.725	7.61e-267	rs4660860	-19519	-19519	304	361	0.696128	8.19e-289	-1.32222	0.0175114	0.0001	4.39e-271	3.9e-268	0.000392493
ENSG00000132763	5017	0.972655	407.484	447.016	1.7e-35	rs4660860	-19740	-19740	304	361	0.696128	1.88e-42	-0.120207	0.0080494	0.0001	5.31e-32	9.82e-32	0.000492299
ENSG00000117450	5070	1.00402	537.637	481.911	1.1e-32	rs4660308	-14439	-14439	311	372	0.686869	2.33e-36	-0.0735403	0.00541342	0.0001	4.51e-30	7.8e-30	0.000400962
ENSG00000117448	5076	1.05807	470.56	459.9	5.89e-57	rs667626	4335	4335	423	563	0.473906	1.9e-66	-0.0874589	0.00439622	0.0001	2.1e-57	8.43e-57	0.000514472
ENSG00000132780	5040	1.00692	521.976	473.91	9.11e-13	rs3014249	29974	29974	285	332	0.720539	2.57e-14	-0.0355517	0.0045392	0.0001	4.09e-10	2.78e-10	0.000415675
ENSG00000159588	5012	1.03741	487.986	469.257	0.000107233	rs3855959	544144	544144	386	486	0.590909	3.3e-05	-0.0412781	0.00985822	0.0424958	0.0449009	0.0138661	0.000475113
ENSG00000225447	5031	1.03448	498.295	474.513	0.00256466	rs1462776029	-161480	-161480	18	18	0.0151515	0.00130811	-0.140193	0.0433878	0.712329	0.709104	0.144305	0.000462386
ENSG00000234329	5040	1.03198	480.511	469.932	4.06e-05	rs6665808	44784	44784	305	359	0.302189	1.1e-05	0.0470835	0.0106105	0.0166983	0.0167936	0.00562867	0.000476936
ENSG00000159592	5029	0.953784	370.081	440.649	0.00293835	rs180773659	-985637	-985637	19	19	0.0159933	0.0010031	-0.0443212	0.0133991	0.676232	0.682477	0.140072	0.000518168
ENSG00000159596	5029	1.03045	563.532	489.168	1.47e-11	rs6678311	738430	738430	14	17	0.0143098	1.38e-12	-0.165126	0.0227506	0.0001	4.65e-09	2.93e-09	0.00040536
ENSG00000230896	5037	0.980296	429.872	463.492	0.0026574	rs116316109	-57597	-57597	14	14	0.0117845	0.00119282	-0.147431	0.0452525	0.683732	0.68928	0.141123	0.000475071
ENSG00000197429	5021	0.974155	406.612	454.007	0.00102766	rs41302744	-254189	-254189	36	39	0.0328283	0.00034721	-0.0554737	0.0154081	0.352565	0.354217	0.0832303	0.000495096
ENSG00000086015	5008	1.05125	511.542	474.675	7e-36	rs56242896	95215	95215	418	544	0.457912	1.63e-40	0.0742653	0.00511788	0.0001	7.61e-35	1.56e-34	0.000466622
ENSG00000117461	5269	1.00579	542.27	476.067	9.36e-06	rs3014232	-466836	-466836	237	268	0.225589	2.41e-06	-0.029253	0.00613662	0.00449955	0.00489644	0.00177927	0.000399111
ENSG00000227857	5280	1.02067	541.57	465.529	0.00353716	rs28704792	620142	620142	327	381	0.320707	0.00169698	-0.0431321	0.0136729	0.849515	0.848364	0.165204	0.000412958
ENSG00000117472	5341	1.03197	601.461	481.298	0.000467736	rs11579411	-737460	-737460	69	72	0.0606061	0.000213423	-0.0943717	0.0253144	0.235476	0.231767	0.0586852	0.000381046
ENSG00000171357	5344	1.04439	566.844	472.993	2.28e-21	rs62620991	269	269	40	41	0.0345118	3.95e-24	-0.298581	0.0280608	0.0001	2.03e-19	2.3e-19	0.000415109
ENSG00000085998	5373	0.916208	301.693	400.014	3.33e-23	rs7519275	-28423	-28423	329	408	0.343434	1.05e-30	-0.0542878	0.00442344	0.0001	4.92e-19	5.49e-19	0.000578555
ENSG00000085999	5395	0.957366	293.881	395.342	0.00608649	rs41291502	-235270	-235270	52	53	0.0446128	0.00135784	0.0860576	0.0267237	0.844316	0.844598	0.164658	0.000658163
ENSG00000132128	5424	1.00269	512.518	457.106	0.000152669	rs201408120	-425	-425	20	20	0.016835	3.92e-05	-0.0481795	0.0116188	0.0712929	0.0746655	0.0218643	0.000419362
ENSG00000173660	5424	1.04041	611.801	477.523	0.000228621	rs1245359474	-828467	-828467	17	17	0.0152057	9.03e-05	-0.0658055	0.0166798	0.119788	0.118303	0.0328369	0.000381398
ENSG00000117481	5470	1.04775	539.384	467.601	9.74e-36	rs112036967	15677	15677	270	320	0.26936	6.16e-41	-0.0750984	0.00514252	0.0001	1.48e-34	3e-34	0.000439326
ENSG00000225779	5521	1.01218	614.585	481.177	0.0012227	rs76726152	-954369	-954369	28	28	0.023569	0.00062049	0.139367	0.0404808	0.525447	0.522744	0.11383	0.000357197
ENSG00000117480	5559	1.02558	472.094	451.495	1.1e-14	rs1535737	37708	37708	418	533	0.448653	3.1e-17	0.057496	0.00658287	0.0001	2.65e-12	2.07e-12	0.000478799
ENSG00000232022	5579	1.02976	567.883	465.87	2.31e-34	rs2295632	-18240	-18240	287	337	0.71633	1.71e-39	-0.188478	0.0131933	0.0001	1.56e-32	2.94e-32	0.000401655
ENSG00000269956	5587	1.00576	478.593	450.429	0.00163851	rs111641038	-654697	-654697	24	32	0.0377358	0.00057108	-0.115951	0.033457	0.533447	0.541087	0.116931	0.000452174
ENSG00000142961	5701	1.00983	642.683	476.385	8.48e-66	rs56869893	29	29	284	325	0.273569	3.28e-74	0.217055	0.0101232	0.0001	1.33e-63	6.47e-63	0.00033981
ENSG00000079277	5702	0.992788	671.221	486.942	1.15e-08	rs56869893	-3	-3	284	325	0.273569	1.92e-09	0.0383733	0.00628133	0.0001	8.44e-06	4.09e-06	0.000313142
ENSG00000233647	5719	1.02836	759.054	488.21	0.000987475	rs12402179	983698	983698	81	82	0.0690236	0.000537485	-0.0828661	0.0237964	0.514849	0.514143	0.112342	0.000299615
ENSG00000186118	5715	0.99478	602.722	466.303	0.000721976	rs143803226	343652	343652	43	45	0.0378788	0.000277577	0.110737	0.0302601	0.354865	0.355456	0.0834551	0.000350306
ENSG00000123472	5709	1.03942	716.091	485.59	8.74e-78	rs723334	-39819	-39819	293	347	0.707912	3.86e-86	0.0968211	0.00406728	0.0001	7.32e-78	5.29e-77	0.000325177
ENSG00000159658	5672	0.881145	235.873	361.616	8.24e-08	rs3766219	-27558	-27558	290	337	0.28367	5.85e-11	0.0304558	0.00455705	0.00139986	7.38e-05	3.28e-05	0.000673944
ENSG00000154198	5781	1.01564	786.6	485.316	1.9e-12	rs6683138	-881	-881	261	305	0.743266	1.16e-13	0.121088	0.0158932	0.0001	1.08e-09	7.11e-10	0.00028123
ENSG00000187048	5794	1.03867	737.582	477.281	8.44e-05	rs74073739	148690	148690	237	237	0.199495	2.94e-05	0.0718583	0.017051	0.0512949	0.0532788	0.0161836	0.000315203
ENSG00000186377	5843	0.981993	451.65	419.461	1.08e-25	rs1502909	-3518	-3518	309	378	0.318182	1.51e-32	0.112021	0.00881504	0.0001	1.24e-22	1.61e-22	0.000453951
ENSG00000186160	5883	1.03892	762.914	474.215	2.27e-05	rs2405346	-178275	-178275	108	108	0.0909091	6.28e-06	0.104015	0.0228007	0.0143986	0.0144287	0.0048891	0.000304899
ENSG00000225506	6053	1.00701	701.095	464.978	6.44e-08	rs2494248	-42	-42	357	451	0.37963	5.85e-09	0.0765469	0.0129376	0.0001	4.19e-05	1.91e-05	0.000309553
ENSG00000123473	6315	0.973691	333.044	381.227	9.42e-06	rs10157734	30601	30601	293	327	0.275338	1.37e-07	0.0539275	0.0100991	0.0049995	0.00368376	0.00135938	0.000603775
ENSG00000162368	6326	1.03718	791.707	475.594	7.75e-19	rs7523987	46132	46132	443	592	0.498316	3.86e-21	-0.0400068	0.00406375	0.0001	1.64e-16	1.62e-16	0.000292735
ENSG00000186790	6147	1.04753	701.001	464.669	3.22e-11	rs56270164	-25478	-25478	448	588	0.50505	8.81e-13	-0.0998825	0.0136373	0.0001	9.57e-09	5.89e-09	0.0003379
ENSG00000186564	6138	0.910958	187.889	311.246	0.00678567	rs184151848	863505	863505	17	17	0.0143098	0.000365593	0.274061	0.0764141	0.745525	0.754231	0.151094	0.000916334
ENSG00000269113	5914	0.915776	195.564	321.207	1.68e-07	rs823390	49687	49687	345	450	0.621212	1.21e-11	-0.104978	0.0151505	0.0001	8.12e-05	3.59e-05	0.00089146
ENSG00000242267	5539	1.00553	683.44	479.254	2.29e-17	rs12081912	36790	36790	155	169	0.142256	2.44e-19	-0.166268	0.0177945	0.0001	1.31e-14	1.16e-14	0.000316507
ENSG00000272491	5444	1.02947	543.635	456.877	8.47e-42	rs1890321	207318	207318	371	474	0.39899	5.29e-49	0.194401	0.0119038	0.0001	3.37e-40	8.14e-40	0.000419309
ENSG00000279214	5390	1.01873	672.078	477.325	1.1e-06	rs12755605	-151555	-151555	162	183	0.15404	2.24e-07	-0.0867928	0.0165466	0.00069993	0.000642333	0.000258277	0.000331379
ENSG00000224986	5279	1.0134	570.946	467.871	0.000719147	rs2248912	66004	66004	355	434	0.36532	0.00028295	0.0417203	0.0114163	0.335966	0.330491	0.0786445	0.000385526
ENSG00000132122	5038	1.03898	557.592	464.566	1.14e-14	rs71502311	-196316	-196316	173	194	0.1633	8.92e-17	-0.0622321	0.00723902	0.0001	2.3e-12	1.8e-12	0.000417203
ENSG00000162373	4518	1.0151	413.133	466.401	2.64e-08	rs319949	-150435	-150435	375	481	0.595118	2.21e-09	-0.0333136	0.00547436	0.0001	9.11e-06	4.4e-06	0.000534743
ENSG00000225623	3645	1.01717	349.765	472.67	0.000166882	rs6668580	647960	647960	11	12	0.010101	5.81e-05	-0.324375	0.0800439	0.0533947	0.0535966	0.0162679	0.000634467
ENSG00000237478	3261	1.00205	279.177	474.232	0.00274357	rs12092789	-989555	-989555	11	12	0.010101	0.00140665	-0.227082	0.0707434	0.536746	0.534622	0.115821	0.000768629
ENSG00000186094	3010	1.02076	276.786	486.353	0.00214776	rs6668580	96091	96091	11	12	0.010101	0.00123357	-0.388955	0.119744	0.443256	0.438386	0.0988643	0.000807997
ENSG00000162374	3010	1.01822	241.621	465.342	0.000963228	rs1439336598	-659533	-659533	24	24	0.020202	0.000380894	-0.0778008	0.0217591	0.20208	0.200503	0.0518556	0.000920419
ENSG00000230828	3067	1.0053	286.374	481.016	6.41e-05	rs12741363	-931869	-931869	15	15	0.0126263	2.32e-05	0.194775	0.0456286	0.0175982	0.0177805	0.00593349	0.000754784
ENSG00000185104	3927	1.00112	401.537	481.528	0.00309808	rs74942898	-152333	-152333	22	22	0.0185185	0.00175076	0.044934	0.0142861	0.712829	0.711903	0.144689	0.00053336
ENSG00000123080	3928	0.980808	170.981	377.661	0.00668027	rs7413471	913341	913341	437	557	0.531145	0.00119112	0.0438925	0.0134707	0.687831	0.689744	0.141211	0.00119543
ENSG00000203356	4194	1.02981	415.085	481.317	0.00350634	rs1243910834	-481321	-481321	42	42	0.0353535	0.00200408	-0.101899	0.0328197	0.765723	0.757465	0.151593	0.000549532
ENSG00000123091	4195	1.0215	386.247	470.277	6.07e-05	rs59824935	-147929	-147929	68	70	0.0589226	1.76e-05	0.0299095	0.00690382	0.0191981	0.0211835	0.00697282	0.000580024
ENSG00000085831	4186	1.00811	381.026	479.072	8.04e-05	rs635590	-56977	-56977	155	171	0.143939	2.88e-05	-0.0630786	0.0149517	0.0281972	0.0292444	0.00937831	0.000570912
ENSG00000085832	4047	1.00971	320.769	456.855	2.02e-15	rs11584585	-134858	-134858	65	69	0.0580808	6.4e-18	0.0716986	0.00802373	0.0001	4.92e-13	4e-13	0.000680533
ENSG00000117859	4132	1.01239	369.72	474.556	1.17e-05	rs76910833	174537	174537	26	26	0.0218855	2.98e-06	0.0501098	0.0106113	0.0039996	0.0039991	0.00147026	0.00059396
ENSG00000232846	4331	1.03802	438.522	477.185	0.000915037	rs1397142415	-370441	-370441	27	27	0.0227273	0.000425342	-0.140948	0.0397497	0.311369	0.312947	0.0752428	0.000529372
ENSG00000266993	4503	1.00807	455.91	486.253	0.00706125	rs526364	925297	925297	450	582	0.509311	0.00456198	-0.033082	0.0116143	0.959604	0.959832	0.181938	0.00047712
ENSG00000078618	4644	0.997713	379.236	456.038	8.07e-18	rs2747527	-49923	-49923	96	96	0.0808081	8.86e-21	0.0686628	0.00704537	0.0001	3.31e-15	3.05e-15	0.000560395
ENSG00000169213	4796	1.02292	470.938	478.681	2.85e-08	rs6661480	81182	81182	154	172	0.855219	3.86e-09	0.0542371	0.0090561	0.0001	1.03e-05	4.95e-06	0.000477208
ENSG00000223390	4929	1.00888	462.824	476.635	0.00068292	rs6588419	7803	7803	160	174	0.853535	0.000303922	-0.0694877	0.0191131	0.265873	0.267114	0.0660923	0.000470835
ENSG00000198841	4931	1.04293	378.416	446.647	0.00103111	rs11581903	531340	531340	155	163	0.137205	0.000311421	-0.0458683	0.0126388	0.29937	0.303396	0.0733072	0.000619825
ENSG00000117862	5036	0.994343	395.368	456.32	0.00107874	rs11584970	-334236	-334236	34	36	0.030303	0.000380454	-0.0733496	0.0205124	0.358464	0.350082	0.0824507	0.000533451
ENSG00000134717	5037	1.00269	425.152	466.849	2.1e-05	rs1167173	-56401	-56401	66	68	0.0572391	4.85e-06	0.0291112	0.00630405	0.00929907	0.00877353	0.00307069	0.000505523
ENSG00000157077	5308	0.980998	431.338	464.668	0.00445553	rs11205911	-211450	-211450	372	449	0.622054	0.00218959	0.00895961	0.00291081	0.859514	0.8587	0.166706	0.000474228
ENSG00000241745	5344	1.02476	418.637	451.224	0.00112695	rs1240274313	-898029	-898029	14	14	0.0118443	0.000371178	0.191048	0.0533284	0.368963	0.364362	0.0851773	0.000538959
ENSG00000224255	5439	1.02201	467.202	461.103	0.00372167	rs474668	-894612	-894612	284	330	0.277778	0.00170946	-0.0402347	0.0127632	0.817318	0.818895	0.160896	0.000480074
ENSG00000213735	5467	0.998333	554.821	480.469	0.00222522	rs59150556	-578246	-578246	29	29	0.0244108	0.00119732	-0.125671	0.0385864	0.712729	0.71008	0.144428	0.000383617
ENSG00000272100	5596	1.00791	475.056	456.149	0.000999317	rs570866661	934988	934988	13	13	0.0109428	0.000347019	-0.20228	0.056182	0.373363	0.374255	0.087078	0.000457732
ENSG00000287078	5596	1.01412	580.638	481.014	5.56e-06	rs143153805	90955	90955	61	62	0.0532646	1.52e-06	0.12044	0.024767	0.00259974	0.00295669	0.00110372	0.000379696
ENSG00000154222	5597	1.03022	545.963	474.083	1.08e-41	rs58745889	-21485	-21485	62	64	0.0538721	3.61e-47	0.16067	0.0100768	0.0001	4.05e-40	9.74e-40	0.000418198
ENSG00000224680	5602	1.00658	467.758	455.435	0.000385449	rs112928562	248229	248229	80	83	0.0698653	0.000112398	0.0912828	0.0234609	0.160584	0.162654	0.0433087	0.000463496
ENSG00000085840	5540	0.957294	318.741	407.055	4.53e-07	rs6666024	-4813	-4813	19	20	0.016835	6.39e-09	0.253739	0.0429983	0.00039996	0.000214463	9.06e-05	0.000606736
ENSG00000134748	5540	1.02013	509.977	461.371	4.52e-06	rs7552960	18561	18561	80	85	0.0715488	7.16e-07	0.0366529	0.00730666	0.00219978	0.00202147	0.000768874	0.000438018
ENSG00000134744	5547	1.03374	629.607	479.782	2.18e-89	rs7552960	-130324	-130324	80	85	0.0715488	3.41e-100	0.175629	0.00660287	0.0001	1.71e-89	1.64e-88	0.000365394
ENSG00000272371	5546	1.00355	638.923	480.694	0.00377206	rs148420449	307788	307788	46	46	0.0387205	0.00215902	0.086862	0.0281808	0.907309	0.910036	0.174282	0.000337056
ENSG00000116157	5546	1.02029	707.981	493.008	1.61e-78	rs6588431	-458	-458	380	457	0.61532	1.13e-85	-0.365509	0.0154142	0.0001	3.42e-77	2.43e-76	0.000315649
ENSG00000182183	5602	1.0169	701.233	487.869	3.54e-14	rs6688451	-12801	-12801	65	81	0.0681818	1.66e-15	-0.195926	0.0238683	0.0001	1.63e-11	1.21e-11	0.000316335
ENSG00000162377	5746	1.00138	592.752	469.584	5.83e-78	rs269315	-26970	-26970	326	404	0.340067	3.24e-89	-0.0981611	0.00402062	0.0001	2.72e-75	1.85e-74	0.000361549
ENSG00000162378	5786	1.02494	622.43	474.345	0.000164401	rs506166	135204	135204	314	384	0.676768	5.89e-05	-0.0123144	0.00304114	0.0909909	0.0908612	0.0260325	0.000362671
ENSG00000203995	5829	0.990971	476.11	431.135	0.00325421	rs55787329	-981725	-981725	45	46	0.0387205	0.000999716	-0.103182	0.0311845	0.784722	0.790926	0.156723	0.000439615
ENSG00000121310	5856	1.04204	705.021	480.022	1.16e-07	rs112014152	-34817	-34817	57	61	0.0513468	1.95e-08	-0.145673	0.0255458	0.0001	5.39e-05	2.43e-05	0.000332123
ENSG00000116171	5856	1.02468	712.579	481.512	2.89e-34	rs56222568	39837	39837	321	392	0.329966	3.72e-38	-0.0882529	0.00630889	0.0001	3.56e-32	6.64e-32	0.000316619
ENSG00000264834	5854	1.02693	670.461	472.861	1.17e-19	rs56222568	38439	38439	321	392	0.329966	3.46e-22	-0.123403	0.0121842	0.0001	2.86e-17	2.93e-17	0.000338152
ENSG00000174348	5903	1.01619	611.536	463.771	1.52e-66	rs12059934	-2563	-2563	177	215	0.180976	4.77e-77	0.39944	0.018153	0.0001	8.8e-65	4.44e-64	0.000362156
ENSG00000157184	5968	0.909137	377.181	401.536	3.8e-09	rs13375749	33417	33417	231	256	0.215488	8.6e-12	-0.0476991	0.0068318	0.0001	5.05e-06	2.49e-06	0.000454347
ENSG00000236723	5975	1.02682	742.151	478.269	3.73e-21	rs1799821	-3000	-3000	418	549	0.537879	1.22e-23	0.0981626	0.00933751	0.0001	9.25e-19	1.02e-18	0.000305419
ENSG00000162384	5984	1.02543	725.066	476.006	2.45e-11	rs436887	-1782	-1782	279	330	0.722222	1.21e-12	-0.0364884	0.00501375	0.0001	1.12e-08	6.85e-09	0.000311676
ENSG00000259818	5984	1.00533	500.452	431.673	0.00151687	rs12217072	325945	325945	367	469	0.605219	0.000393747	0.0364707	0.0102255	0.529647	0.529659	0.114992	0.000432019
ENSG00000162385	6014	1.02564	614.512	454.842	0.00151722	rs60304986	489875	489875	11	12	0.010101	0.00055518	-0.109591	0.0315512	0.60274	0.595261	0.125855	0.000367899
ENSG00000226754	6014	1.03316	806.892	486.673	0.00183842	rs1210444630	-447808	-447808	21	21	0.0176768	0.00104352	0.146346	0.0443946	0.765723	0.762694	0.152399	0.000284772
ENSG00000225675	6159	1.00062	750.45	473.923	4.86e-08	rs56401143	8887	8887	51	53	0.0446128	5.91e-09	0.142274	0.0240543	0.00019998	3.62e-05	1.66e-05	0.000285093
ENSG00000157193	6160	0.927684	336.197	377.189	1.91e-14	rs1889541	-3604	-3604	320	383	0.322391	5.45e-20	-0.0391538	0.00410971	0.0001	4.25e-11	3.08e-11	0.000534658
ENSG00000174332	6907	1.03804	952.483	479.776	0.000341213	rs1288487	-430303	-430303	437	591	0.502525	0.000146651	-0.0438013	0.0114543	0.263574	0.260735	0.0648023	0.000243771
ENSG00000058804	6982	1.01462	925.147	468.434	2.66e-06	rs10888811	33749	33749	451	592	0.498316	4.73e-07	0.0255442	0.00500941	0.00179982	0.00223842	0.000847474	0.00023858
ENSG00000058799	7041	1.02794	967.188	475.692	2.05e-07	rs10888811	-17586	-17586	451	592	0.498316	3.21e-08	-0.0279659	0.00498337	0.00039996	0.000154495	6.64e-05	0.00023493
ENSG00000081870	7151	1.01108	873.452	459.127	1.24e-22	rs10888824	-21354	-21354	184	203	0.170875	2.72e-26	-0.0911602	0.00814451	0.0001	6.64e-20	7.65e-20	0.000250735
ENSG00000116212	7152	0.975896	528.534	404.767	0.00602088	rs797897	-203546	-203546	110	120	0.10101	0.00152433	-0.0274616	0.00861857	0.962104	0.960842	0.18206	0.000382462
ENSG00000280378	7235	0.99484	820.659	448.666	1.38e-07	rs74085143	19246	19246	42	45	0.0378788	7.72e-09	-0.156093	0.0266021	0.0001	0.000118939	5.18e-05	0.000257325
ENSG00000116209	7187	1.02423	1123.78	481.881	2.93e-74	rs12092512	-21195	-21195	16	16	0.013468	7.58e-83	0.327085	0.0141273	0.0001	6.38e-73	4.1e-72	0.000200585
ENSG00000116205	7188	1.02097	1266.96	492.699	7.4e-13	rs3820112	3049	3049	74	84	0.0707071	6.31e-14	0.0854496	0.0110896	0.0001	6.01e-10	4.04e-10	0.000176663
ENSG00000116221	6775	1.04278	1065.47	479.642	5.86e-08	rs113452669	22777	22777	24	24	0.020202	8.97e-09	-0.0828068	0.0141765	0.0001	4.05e-05	1.84e-05	0.000220121
ENSG00000215883	6761	1.02964	912.821	463.941	1.62e-15	rs140708162	-45513	-45513	27	27	0.0227273	8.8e-18	-0.244074	0.027438	0.0001	6.5e-13	5.25e-13	0.000249837
ENSG00000198711	6792	1.00662	1103.85	489.991	6.04e-13	rs6621	-18189	-18189	165	172	0.144781	4.31e-14	0.126605	0.0163166	0.0001	5.78e-10	3.89e-10	0.000196452
ENSG00000157216	6987	1.01031	1050	481.095	1.11e-05	rs34048526	6307	6307	417	552	0.464646	3.3e-06	-0.0177614	0.00377839	0.0107989	0.0110318	0.00380533	0.000208224
ENSG00000162390	7093	0.939593	547.772	410.371	1.34e-12	rs957132	99124	99124	63	69	0.0580808	4.39e-16	0.225245	0.0268567	0.0001	2.67e-09	1.72e-09	0.000338121
ENSG00000243725	7309	1.04751	1040.78	477.197	3.85e-23	rs12094622	8263	8263	77	83	0.0698653	6.25e-26	0.169307	0.0152505	0.0001	4.7e-21	5.7e-21	0.000227596
ENSG00000162396	7291	1.03703	1066.35	482.898	0.00113589	rs10493176	308355	308355	71	74	0.0622896	0.000584839	-0.0435435	0.0125881	0.692831	0.688122	0.140951	0.000217278
ENSG00000233203	7360	1.00024	702.895	434.324	0.00092106	rs148539727	509339	509339	34	34	0.0286195	0.000222697	-0.144633	0.0389115	0.473853	0.476637	0.105795	0.000304121
ENSG00000116133	7359	1.0474	997.961	474.2	0.000131482	rs61774827	917539	917539	42	42	0.0353535	4.57e-05	0.0855075	0.0208029	0.109089	0.109231	0.0306171	0.000237304
ENSG00000169174	7423	0.928244	380.89	367.038	0.000749443	rs676297	9492	9492	209	226	0.190236	4.39e-05	0.102925	0.0249849	0.278372	0.281172	0.0689034	0.000472601
ENSG00000162402	7397	1.04166	769.861	450.823	7.47e-16	rs12069079	-28261	-28261	223	247	0.207912	1.18e-18	-0.0335407	0.00366615	0.0001	1.75e-13	1.45e-13	0.000303912
ENSG00000260971	7277	1.00345	639.916	445.03	5.23e-05	rs541014465	-981960	-981960	27	27	0.0227273	8.51e-06	-0.19319	0.0429762	0.0310969	0.0325138	0.0103365	0.000336458
ENSG00000162407	7054	0.983123	461.077	411.798	0.00216778	rs6688564	-194886	-194886	281	322	0.728956	0.000450676	0.0553435	0.0156769	0.635636	0.639623	0.133022	0.000445835
ENSG00000162409	7054	1.0229	793.988	473.325	1.44e-12	rs11206894	25462	25462	334	394	0.33165	4.15e-14	-0.0419569	0.00540375	0.0001	7.06e-10	4.71e-10	0.000283065
ENSG00000236888	7128	1.00673	875.194	467.686	2.47e-10	rs10789050	12283	12283	417	543	0.542929	1.09e-11	-0.0914404	0.0131644	0.0001	1.95e-07	1.08e-07	0.000247829
ENSG00000229887	6855	1.02363	771.974	460.749	0.000156316	rs12087583	529839	529839	198	205	0.172559	4.32e-05	-0.069858	0.0169415	0.10209	0.106975	0.030066	0.000291598
ENSG00000223416	6846	1.00369	918.638	479.965	0.00107845	rs338933	335696	335696	311	364	0.693603	0.000530943	-0.0436331	0.0125179	0.630037	0.627286	0.131086	0.000234513
ENSG00000233216	6768	1.02291	831.176	468.808	4.35e-06	rs11207199	117087	117087	322	388	0.326599	8.4e-07	0.0624193	0.0125233	0.00259974	0.00314523	0.00117076	0.000270413
ENSG00000173406	6514	1.02149	856.037	479.795	8.79e-10	rs60720023	-194922	-194922	211	233	0.196128	8.17e-11	-0.0962207	0.0145129	0.0001	5.51e-07	2.96e-07	0.000261747
ENSG00000162600	6514	1.02942	932.284	487.802	7.66e-153	rs11207250	-3140	-3140	304	351	0.704545	1.1e-168	0.375671	0.00911768	0.0001	2.88e-154	1.08e-152	0.000244507
ENSG00000162601	6577	1.04874	891.516	481.636	2.37e-34	rs6656037	-2477	-2477	390	483	0.406566	3.04e-38	0.0507319	0.00362156	0.0001	6.6e-33	1.26e-32	0.000266379
ENSG00000177606	6496	1.00669	816.949	471.144	0.000696227	rs852804	-925128	-925128	436	567	0.477273	0.000286412	-0.0255585	0.00699993	0.430157	0.430618	0.0974868	0.000265474
ENSG00000234807	6499	1.03526	937.418	483.868	0.00167073	rs6658104	114861	114861	346	411	0.34596	0.000907664	-0.0417422	0.0125117	0.782822	0.780617	0.155206	0.000246229
ENSG00000224609	6091	1.03158	737.479	471.441	0.000228151	rs35797790	-16210	-16210	176	190	0.159933	8.11e-05	0.0604695	0.0152257	0.144886	0.144228	0.0390719	0.000310516
ENSG00000172456	6091	1.00416	798.932	482.179	3.05e-18	rs835367	157	157	353	431	0.362795	3.29e-20	0.095627	0.00997343	0.0001	2.11e-15	1.97e-15	0.000269931
ENSG00000134709	5617	1.03962	702.498	477.53	1.03e-33	rs75264843	-45463	-45463	51	51	0.0429293	7.71e-38	-0.222723	0.0160027	0.0001	4.53e-32	8.41e-32	0.000331608
ENSG00000226476	5644	0.982008	608.522	447.704	0.00025145	rs7540049	43173	43173	408	535	0.549663	5.89e-05	-0.0620043	0.0153125	0.146285	0.147979	0.0399806	0.000336956
ENSG00000162599	5763	1.01895	779.952	470.278	0.000249967	rs377723903	-370843	-370843	308	338	0.284512	8.82e-05	0.0725735	0.0183683	0.172283	0.170206	0.045031	0.000285688
ENSG00000231252	5769	0.96823	557.845	431.469	0.00234412	rs586443	23157	23157	349	422	0.355219	0.000670778	0.0518203	0.0151469	0.741226	0.741418	0.149268	0.000355891
ENSG00000237928	6176	0.991481	676.812	448.564	0.00108895	rs1694218	-61307	-61307	201	224	0.189189	0.000342307	0.0624842	0.0173371	0.519548	0.525736	0.114362	0.000309631
ENSG00000162604	6526	1.03235	984.381	476.171	4.37e-10	rs61770105	-2117	-2117	158	170	0.143098	3.15e-11	0.0410549	0.00605453	0.0001	2.64e-07	1.45e-07	0.00023303
ENSG00000271200	6523	1.04627	940.823	474.114	0.000738491	rs2482863	179501	179501	139	146	0.877104	0.000319887	-0.0608841	0.0168092	0.486651	0.478819	0.106141	0.000251118
ENSG00000132849	6523	1.03228	824.701	460.215	8.09e-28	rs11207894	280199	280199	392	487	0.409933	2.67e-32	-0.0910556	0.00719811	0.0001	1.09e-25	1.6e-25	0.000278101
ENSG00000240563	6779	0.858337	264.716	336.268	4.62e-06	rs2481703	-16404	-16404	393	496	0.582492	6.55e-09	0.104246	0.0176789	0.00869913	0.00333009	0.00123554	0.00056324
ENSG00000132854	6806	0.94107	469.587	397.617	1.35e-12	rs2765258	-31058	-31058	299	353	0.702862	1.51e-16	0.169679	0.0198972	0.0001	2.25e-09	1.46e-09	0.000395857
ENSG00000162607	6734	0.977464	725.907	449.65	2.3e-05	rs1168116	247871	247871	347	443	0.372896	3.55e-06	0.0230033	0.00491018	0.019898	0.0182994	0.00609477	0.000279506
ENSG00000213703	6754	1.04424	866.784	469.303	0.00140283	rs186870024	-549911	-549911	25	25	0.0210438	0.000618712	-0.132131	0.0383702	0.689731	0.686832	0.140732	0.000271402
ENSG00000116641	6761	1.01951	917.977	481.672	0.000265095	rs112957492	-37048	-37048	318	379	0.319562	0.000114144	-0.0123095	0.00316683	0.211279	0.208158	0.0535659	0.000243035
ENSG00000235545	6762	1.02119	929.744	481.529	7.5e-06	rs146637316	-253272	-253272	16	16	0.013468	2.15e-06	0.228065	0.0476036	0.00609939	0.00620145	0.00222422	0.000240844
ENSG00000125703	6883	1.02343	909.405	480.186	8.9e-08	rs7531329	79655	79655	419	514	0.56734	1.46e-08	0.0421454	0.0073241	0.0001	6.43e-05	2.87e-05	0.000247431
ENSG00000187140	6188	0.975764	472.112	417.61	0.000768591	rs78807162	-192941	-192941	28	29	0.0244108	0.000132301	0.301196	0.0782329	0.311169	0.315844	0.0757715	0.00042803
ENSG00000230798	6199	0.971932	490.117	420.178	0.00010648	rs11208122	-229704	-229704	438	584	0.491582	1.13e-05	-0.0938925	0.021188	0.0547945	0.0559105	0.0169102	0.000408618
ENSG00000088035	6303	0.984303	740.264	472.369	1.41e-48	rs3737897	189	189	93	94	0.0791246	3.5e-55	-0.209113	0.0118724	0.0001	5.35e-45	1.53e-44	0.00027847
ENSG00000203965	6401	1.02619	835.919	480.508	5.52e-47	rs3009573	-84750	-84750	295	353	0.702862	1.71e-52	-0.0945138	0.00554049	0.0001	3.34e-45	9.56e-45	0.000270797
ENSG00000116652	6409	1.0533	768.204	470.387	2.16e-39	rs1740396	19530	19530	430	567	0.522727	6.89e-45	-0.125276	0.0081039	0.0001	2.01e-38	4.6e-38	0.000312083
ENSG00000079739	6469	1.01913	651.766	447.095	4.11e-08	rs217448	-49609	-49609	296	357	0.699495	1.7e-09	0.0484269	0.00790002	0.0001	2.17e-05	1.02e-05	0.000342004
ENSG00000142856	6469	1.03262	859.475	484.392	5.28e-183	rs3004316	-157965	-157965	296	357	0.699495	2.03e-203	-0.467845	0.00941362	0.0001	6.33e-186	5.99e-184	0.000267041
ENSG00000244256	6540	0.999809	743.126	461.63	0.000679587	rs56160028	923517	923517	24	24	0.020202	0.000240967	-0.172345	0.0466241	0.39596	0.396703	0.0912457	0.000287378
ENSG00000185483	6492	0.892494	205.245	304.279	0.000830703	rs2787674	-23852	-23852	303	364	0.306397	8.58e-06	0.0589148	0.0131115	0.19648	0.198643	0.0514315	0.000798805
ENSG00000158966	6250	0.994582	643.226	449.261	2.43e-09	rs305583	41697	41697	59	62	0.947811	6.34e-11	0.115677	0.0173421	0.0001	1.68e-06	8.65e-07	0.000328104
ENSG00000162437	6373	0.986526	464.795	415.668	2.17e-06	rs12029604	44114	44114	52	54	0.0454545	6.85e-08	0.0842779	0.0154036	0.00209979	0.00111141	0.000435662	0.000445753
ENSG00000185031	6385	1.00243	750.127	469.564	0.000101338	rs35755072	614290	614290	23	24	0.020202	3.11e-05	-0.164787	0.0392268	0.0724928	0.0726673	0.0213452	0.00028638
ENSG00000226891	6388	1.03388	742.571	471.818	8.61e-08	rs10889502	-88191	-88191	214	245	0.206229	1.05e-08	-0.0847714	0.0145819	0.0001	4.54e-05	2.06e-05	0.000309909
ENSG00000265996	6431	1.02964	741.91	471.562	0.00041063	rs7533812	-843202	-843202	333	401	0.337542	0.000158343	-0.0444263	0.0116772	0.252075	0.249786	0.062539	0.000307379
ENSG00000199135	6433	1.01529	668.599	458.683	0.000309846	rs146629130	338659	338659	12	12	0.010101	9.22e-05	-0.262842	0.0667103	0.179382	0.181355	0.0475676	0.000330599
ENSG00000162434	6440	0.938329	530.758	435.131	3.18e-49	rs2780821	-222322	-222322	260	318	0.267677	1.48e-60	-0.145983	0.007803	0.0001	1.15e-43	3.15e-43	0.000347863
ENSG00000162433	6356	1.02168	836.775	490.532	3.55e-05	rs12563581	38098	38098	33	36	0.030303	1.46e-05	0.187549	0.042873	0.0254975	0.0268908	0.00867925	0.000267881
ENSG00000116675	6403	1.01637	786.742	479.517	7.45e-08	rs11208616	9948	9948	420	555	0.467172	1.17e-08	-0.0231706	0.00399904	0.00019998	4.96e-05	2.24e-05	0.00028163
ENSG00000234144	6312	1.01274	625.943	456.548	9.39e-05	rs139364951	-309253	-309253	54	55	0.0462963	2.19e-05	-0.128214	0.0299419	0.0544946	0.0547302	0.0165836	0.000351148
ENSG00000229294	6297	1.01666	743.635	470.406	0.000344462	rs142827724	880753	880753	319	388	0.673401	0.000127266	-0.0458044	0.0118672	0.220278	0.219137	0.0559877	0.000298144
ENSG00000213625	6026	1.01759	576.362	438.3	8.8e-18	rs3790435	127	127	427	558	0.469697	1.65e-21	0.0579504	0.00582682	0.0001	2.82e-15	2.62e-15	0.000385435
ENSG00000116678	6026	1.01231	658.042	464.194	6.09e-25	rs6670973	34702	34702	317	390	0.671717	1.06e-28	-0.161713	0.0137169	0.0001	2.17e-22	2.78e-22	0.000333704
ENSG00000184588	6676	1.0282	622.294	466.478	0.000821912	rs115124469	-912551	-912551	24	24	0.020202	0.000322873	0.157262	0.0434473	0.390161	0.386851	0.0894656	0.00036532
ENSG00000118473	6732	1.01835	606.985	455.751	6.79e-08	rs72934143	-3087	-3087	167	185	0.155724	4.37e-09	0.0377706	0.0063295	0.0001	3.4e-05	1.56e-05	0.000366606
ENSG00000264720	6795	1.02143	730.281	478.277	0.00194774	rs6692281	-399466	-399466	93	99	0.916667	0.00100517	-0.0571423	0.0172782	0.749125	0.751976	0.150759	0.000306774
ENSG00000152760	6523	0.88095	204.468	330.096	7.93e-16	rs4655495	-195292	-195292	426	562	0.473064	7.32e-25	-0.171664	0.0158517	0.0001	5.65e-12	4.32e-12	0.000777032
ENSG00000152763	6551	0.943072	435.53	416.693	7.94e-07	rs2755251	105885	105885	352	431	0.637205	1.96e-08	0.0439419	0.00770731	0.00179982	0.000557099	0.00022535	0.000428925
ENSG00000198160	6551	1.03747	678.573	464.74	2.18e-05	rs66478764	72492	72492	62	65	0.0547138	4.82e-06	0.0386343	0.00836396	0.0122988	0.0123521	0.00422734	0.000341742
ENSG00000116704	6559	0.942381	457.856	421.872	9.03e-11	rs2755263	9411	9411	405	527	0.556397	2.33e-13	-0.0390975	0.00520047	0.0001	1.13e-07	6.39e-08	0.000407317
ENSG00000142864	6858	1.01886	819.771	474.267	8.44e-06	rs269331	652607	652607	15	20	0.016835	2.05e-06	0.0481447	0.0100292	0.00639936	0.00623051	0.0022341	0.000271762
ENSG00000116717	6512	1.01079	758.962	464.714	6.29e-05	rs2759219	1095	1095	193	209	0.824074	1.63e-05	-0.0439944	0.0101154	0.0412959	0.0449265	0.0138731	0.000288368
ENSG00000172380	6474	1.0314	665.163	462.03	0.000490706	rs6665916	779367	779367	103	110	0.0925926	0.000166388	-0.0905883	0.0238899	0.265273	0.264616	0.0656055	0.000344138
ENSG00000162595	6399	1.00233	584.212	442.054	0.00117983	rs61771352	134401	134401	81	81	0.0681818	0.000340787	0.16799	0.0465959	0.49605	0.497134	0.109481	0.000367612
ENSG00000234383	6252	0.962957	351.046	385.873	0.00396085	rs144684483	519035	519035	307	374	0.314815	0.000659409	0.0532999	0.0155578	0.764024	0.764343	0.15266	0.000558449
ENSG00000116729	6178	0.998307	734.051	476.016	0.00113896	rs3125927	163818	163818	357	444	0.373737	0.000535124	-0.0623722	0.017905	0.570743	0.567574	0.121264	0.000289947
ENSG00000024526	6154	0.975296	485.191	431.688	0.00122264	rs74081867	-647961	-647961	12	12	0.010101	0.000301992	0.243746	0.0670132	0.455254	0.459868	0.102771	0.000416038
ENSG00000033122	5493	1.01055	479.624	450.017	4.69e-10	rs7412641	-266084	-266084	328	385	0.324074	9.23e-12	0.0824125	0.0118222	0.0001	1.9e-07	1.06e-07	0.000456035
ENSG00000240692	5585	1.0257	577.405	466.523	0.00220913	rs9436422	-915076	-915076	100	104	0.0875421	0.00100198	0.0725709	0.0219373	0.715728	0.71161	0.144657	0.000391589
ENSG00000229359	5627	1.02735	584.212	463.534	0.00124056	rs1380670	-631952	-631952	338	400	0.3367	0.00049653	0.0479	0.0136703	0.50035	0.502721	0.110449	0.000388413
ENSG00000244389	5719	1.0385	539.359	462.109	0.00372738	rs72680732	232788	232788	101	110	0.0925926	0.00173257	0.0602689	0.0191427	0.860014	0.858059	0.166618	0.000430867
ENSG00000066557	5719	1.05071	491.677	453.737	2.16e-05	rs78722491	682562	682562	12	13	0.0109428	3.65e-06	-0.0887992	0.0189787	0.00729927	0.00819532	0.00288147	0.000484927
ENSG00000116754	5719	1.04849	618.929	477.239	0.000206082	rs678674	-79966	-79966	283	332	0.720539	8e-05	0.013305	0.00334715	0.10349	0.105947	0.0298073	0.000383465
ENSG00000118454	5638	1.02016	479.996	452.857	3.44e-06	rs139763261	-396137	-396137	14	14	0.0117845	4.08e-07	0.0899783	0.017545	0.00179982	0.00143934	0.00055631	0.000465403
ENSG00000197568	5638	1.0179	550.687	470.443	1.79e-05	rs12141753	-42208	-42208	107	111	0.0934343	4.39e-06	-0.0889493	0.019172	0.00839916	0.00895204	0.00312848	0.000403674
ENSG00000116761	5500	1.0372	487.206	457.149	1.85e-26	rs10889869	1062	1062	87	88	0.0740741	6.65e-31	0.259907	0.0210962	0.0001	1.23e-24	1.73e-24	0.000475659
ENSG00000271992	5454	1.04509	506.272	462.279	0.000361333	rs10889869	-32791	-32791	87	88	0.0740741	0.00011728	0.0961157	0.0247707	0.150985	0.151549	0.0408015	0.00046545
ENSG00000050628	5214	1.00688	549.67	476.834	3.14e-06	rs17090681	-118478	-118478	98	104	0.0875421	7.19e-07	-0.177762	0.0354426	0.00209979	0.00164732	0.000632843	0.000394698
ENSG00000207721	5195	0.979232	461.65	457.582	3.04e-08	rs66461782	-113	-113	291	347	0.292088	1.83e-09	0.0702998	0.0114923	0.00019998	1.79e-05	8.43e-06	0.000441283
ENSG00000132485	5187	0.993135	460.627	455.568	0.000428607	rs2037253	290272	290272	19	22	0.981481	0.000127584	-0.0577432	0.0149628	0.182982	0.181787	0.0476584	0.000456636
ENSG00000229956	5187	1.03471	530.373	471.334	0.000309843	rs59019236	-14193	-14193	109	117	0.0984849	0.000114592	0.0517753	0.0133235	0.138586	0.140033	0.0380537	0.000434638
ENSG00000228853	5066	1.03354	373.715	443.846	0.00140091	rs184817764	882628	882628	19	19	0.0159933	0.000430539	-0.166345	0.0469554	0.39806	0.391563	0.0902923	0.000615241
ENSG00000172260	5487	1.01808	424.805	464.74	3.62e-11	rs3101339	446	446	355	467	0.606902	1.01e-12	0.0758672	0.0103879	0.0001	1.1e-08	6.76e-09	0.000523471
ENSG00000227016	5485	1.02649	450.296	467.995	1.45e-13	rs2568956	15522	15522	354	464	0.609428	2.14e-15	0.0987026	0.0120746	0.0001	3.47e-11	2.53e-11	0.000502959
ENSG00000285778	5590	1.00317	539.479	493.4	0.000167419	rs17095322	523328	523328	83	84	0.0707071	8.36e-05	-0.112988	0.028502	0.0866913	0.0855894	0.0246822	0.000398841
ENSG00000162620	5230	0.99039	392.684	451.475	2.92e-59	rs11806946	-163	-163	413	551	0.463805	2.1e-70	-0.331041	0.0160045	0.0001	3.97e-56	1.53e-55	0.000532282
ENSG00000259030	5230	1.03127	499.888	478.703	3.08e-20	rs12042713	-20642	-20642	361	453	0.381313	1.37e-22	0.157487	0.0153863	0.0001	4.52e-18	4.81e-18	0.000457755
ENSG00000254685	5230	0.935187	304.181	420.8	5.93e-23	rs11210440	29285	29285	385	495	0.416667	6e-29	-0.211058	0.0178112	0.0001	3.52e-19	3.95e-19	0.000602188
ENSG00000116783	5241	1.02887	527.451	482.609	8.04e-08	rs11210437	-23654	-23654	400	535	0.451096	1.42e-08	-0.0698982	0.0121355	0.0001	3.13e-05	1.44e-05	0.000431614
ENSG00000233894	5354	1.01132	533.684	473.348	3.93e-07	rs11210443	-229367	-229367	342	424	0.356902	6.21e-08	0.0788182	0.0143573	0.0001	0.000189847	8.07e-05	0.000410544
ENSG00000178965	5425	1.00758	418.537	438.94	1.64e-06	rs10789400	822	822	430	582	0.489899	1.08e-07	-0.0782691	0.0145354	0.00119988	0.000648272	0.000260453	0.00051914
ENSG00000272864	5510	1.01379	534.413	473.495	1.03e-48	rs3845356	54048	54048	417	573	0.517677	3.27e-55	-0.253946	0.0144129	0.0001	1.3e-46	3.91e-46	0.000412225
ENSG00000162623	5576	0.905854	178.833	339.03	3.27e-41	rs3845356	20229	20229	417	573	0.517677	1.69e-64	-0.582597	0.0298716	0.0001	2.41e-35	5.01e-35	0.000949944
ENSG00000116791	5575	0.928779	267.763	385.767	7.09e-46	rs3845356	19973	19973	417	573	0.517677	2.09e-63	-0.563366	0.0292148	0.0001	2.16e-40	5.23e-40	0.000673138
ENSG00000252338	6635	1.0384	609.138	465.929	0.00185396	rs77120378	-103413	-103413	230	268	0.225589	0.000813626	-0.0496127	0.0147342	0.661834	0.661608	0.13673	0.000381436
ENSG00000137968	6655	1.01172	675.649	485.092	1.59e-36	rs2347218	-165687	-165687	431	570	0.520202	2.14e-40	-0.182552	0.012603	0.0001	4.39e-34	8.71e-34	0.000324587
ENSG00000230863	6724	1.01295	567.516	450.829	1.89e-17	rs61797312	38853	38853	301	358	0.301347	1.47e-20	-0.1478	0.01526	0.0001	7.03e-15	6.34e-15	0.000387468
ENSG00000117054	6966	1.01755	574.364	461.301	2.53e-68	rs1251079	-672	-672	364	451	0.62037	1.58e-79	0.101731	0.00452229	0.0001	1.05e-66	5.56e-66	0.000386745
ENSG00000137955	6950	1.01814	579.35	451.509	8.06e-11	rs17848068	-61667	-61667	297	355	0.298822	1.23e-12	0.0333157	0.00457947	0.0001	3.41e-08	2.01e-08	0.000383913
ENSG00000057468	6957	1.01438	518.763	442.86	2.12e-32	rs115898060	123271	123271	14	14	0.0117845	4.52e-39	0.885913	0.0624218	0.0001	4.18e-30	7.26e-30	0.000425212
ENSG00000184005	7072	0.994882	642.442	465.62	2.95e-07	rs41291522	553810	553810	147	161	0.135522	3.46e-08	-0.0705194	0.0125981	0.00029997	0.000198453	8.42e-05	0.000328728
ENSG00000272855	7237	1.04217	691.672	465.269	0.00188576	rs146360870	-230661	-230661	22	22	0.0185185	0.000822565	0.160785	0.0477945	0.719228	0.713617	0.144955	0.000338624
ENSG00000226415	6997	0.920892	388.534	396.846	0.00450967	rs74793482	638180	638180	76	81	0.0681818	0.000931337	-0.0815983	0.0245118	0.850415	0.847831	0.165129	0.000454707
ENSG00000117069	6645	1.00554	618.495	460.274	2.36e-09	rs191142	-342304	-342304	439	590	0.503367	1.04e-10	0.0882293	0.0133843	0.0001	1.35e-06	7.02e-07	0.000349741
ENSG00000288543	6307	1.02005	552.339	446.503	0.000231597	rs384044	-549806	-549806	438	587	0.505892	5.22e-05	0.0507875	0.0124527	0.113789	0.114181	0.0318159	0.000404362
ENSG00000230498	6301	0.952947	482.03	430.106	0.000737819	rs12725479	-44212	-44212	70	74	0.0622896	0.000157622	0.108725	0.0285691	0.316468	0.321763	0.0769298	0.000397038
ENSG00000226084	6268	0.885075	224.925	340.2	0.000203092	rs76568099	-856844	-856844	11	12	0.010101	2.9e-06	0.318574	0.0673851	0.0716928	0.0666246	0.019745	0.000714399
ENSG00000142892	6283	1.00584	547.528	448.929	2.65e-05	rs56938657	-101045	-101045	40	40	0.03367	4.13e-06	0.0663624	0.0142636	0.0141986	0.0139946	0.00475323	0.000395329
ENSG00000287870	6295	1.04533	671.036	470.101	2.96e-20	rs2051127	-20224	-20224	292	346	0.708754	5.42e-23	0.140672	0.0136015	0.0001	3.41e-18	3.65e-18	0.000351362
ENSG00000154027	6304	1.0222	593.719	455.192	5.53e-13	rs72679538	63381	63381	85	89	0.0749158	4.22e-15	-0.164856	0.0203985	0.0001	2e-10	1.39e-10	0.000377955
ENSG00000036549	6004	1.02726	601.275	473.407	3.4e-06	rs12411130	353416	353416	336	404	0.340067	7.17e-07	0.0149618	0.00298279	0.00159984	0.0017054	0.000653855	0.000377318
ENSG00000077254	5989	1.00233	530.024	463.064	1.67e-20	rs6603956	-142403	-142403	302	363	0.694444	1.32e-23	-0.0292936	0.00278878	0.0001	8.07e-18	8.48e-18	0.000405186
ENSG00000180488	6000	1.02231	588.207	473.485	0.000111882	rs56010467	-262021	-262021	157	169	0.142256	3.75e-05	-0.022674	0.00545469	0.0554945	0.059351	0.0178271	0.000381584
ENSG00000235613	6058	1.01893	613.741	473.936	0.000307656	rs537086	586663	586663	298	346	0.708754	0.000118718	0.0471973	0.0121731	0.163984	0.165252	0.0438822	0.000363026
ENSG00000232015	6097	1.03945	520.456	452.056	0.00176103	rs529371	831159	831159	60	62	0.947811	0.000636186	-0.0889642	0.0258927	0.591941	0.582802	0.123833	0.000447407
ENSG00000162614	6273	0.945506	328.161	399.113	0.00226968	rs11162411	177147	177147	379	462	0.611111	0.000388354	0.047711	0.0133631	0.546045	0.551855	0.118715	0.000572656
ENSG00000235927	6274	1.01793	607.569	471.765	0.000186481	rs1166697	35204	35204	89	92	0.922559	6.49e-05	0.0943671	0.0234397	0.10299	0.102185	0.0288953	0.000365916
ENSG00000162613	6406	0.99199	407.253	428.168	6.01e-16	rs34517439	5722	5722	109	115	0.0968013	1.12e-19	-0.0494311	0.00523651	0.0001	3.1e-13	2.55e-13	0.000515122
ENSG00000162616	6406	0.990259	370.473	416.252	6.46e-17	rs7514180	16075	16075	210	230	0.193603	1.9e-21	0.0760529	0.00765994	0.0001	3.26e-14	2.83e-14	0.000564017
ENSG00000137960	6406	1.02283	579.555	467.337	4.42e-05	rs6677890	71548	71548	96	101	0.914983	1.15e-05	0.0913723	0.0206349	0.0220978	0.0230445	0.00753019	0.000387722
ENSG00000273338	6384	1.06736	522.951	457.74	0.000142385	rs7537908	48700	48700	201	222	0.186869	3.66e-05	-0.0792522	0.0190373	0.0532947	0.0583995	0.0175757	0.000471832
ENSG00000122420	6607	1.00867	550.182	461.313	0.00199598	rs76338010	744674	744674	239	273	0.229798	0.000834106	-0.0729456	0.0217089	0.666933	0.663326	0.136989	0.00039591
ENSG00000137959	6459	0.955177	262.33	378.84	0.00648335	rs76650398	-137992	-137992	16	16	0.013468	0.00116317	-0.261446	0.0800693	0.829217	0.83066	0.162583	0.000733415
ENSG00000137965	6559	0.924772	246.078	365.944	0.00250673	rs59087988	-746270	-746270	89	94	0.0791246	0.000243464	0.087223	0.0236134	0.491351	0.498398	0.109683	0.000725039
ENSG00000162618	7492	1.03537	579.015	469.268	1.42e-15	rs228538	-82561	-82561	300	354	0.29798	1.16e-17	0.156654	0.0176799	0.0001	3.02e-13	2.48e-13	0.000398697
ENSG00000117114	7512	1.03769	947.023	483.931	2.7e-05	rs10874284	766264	766264	420	545	0.458754	9.44e-06	-0.0343961	0.00769064	0.0213979	0.0216519	0.00711174	0.000244996
ENSG00000227288	7251	1.01072	878.741	473.119	0.000728344	rs201250000	-559307	-559307	19	32	0.0411311	0.000310371	-0.118736	0.032709	0.474753	0.467622	0.104179	0.000249028
ENSG00000233008	6400	1.03131	721.818	467.799	0.000368142	rs75424080	-90099	-90099	141	149	0.125421	0.000131479	0.0684834	0.0177807	0.221278	0.22044	0.0562561	0.000317069
ENSG00000233061	6650	1.01419	755.721	467.218	1.27e-06	rs2389617	-12332	-12332	405	534	0.550505	1.96e-07	-0.0487768	0.00925299	0.00109989	0.00086663	0.000343924	0.000291789
ENSG00000137941	6700	1.04487	780.718	472.281	1.41e-10	rs2147950	711	711	410	551	0.463805	7.2e-12	-0.0320579	0.00457383	0.0001	5.25e-08	3.06e-08	0.000301721
ENSG00000271576	6641	1.05178	884.27	485.703	0.000417534	rs11163776	-489483	-489483	13	16	0.013468	0.0002012	0.116499	0.0311228	0.287271	0.285307	0.0697498	0.000270266
ENSG00000142875	6641	1.01808	741.364	468.008	1.02e-05	rs67184560	-128752	-128752	442	589	0.503373	2.17e-06	0.0352702	0.0073651	0.00639936	0.00682129	0.00243377	0.000299985
ENSG00000213540	6653	1.02028	833.478	480.307	0.00017122	rs144875070	-736529	-736529	16	17	0.0143098	6.85e-05	-0.15039	0.0374791	0.127587	0.126656	0.0348623	0.000268124
ENSG00000226970	6608	1.01972	740.597	463.153	0.000565861	rs115775798	922864	922864	46	46	0.0387205	0.000199746	-0.116227	0.0310344	0.338066	0.333074	0.079134	0.000301374
ENSG00000203943	6592	1.04532	912.888	488.479	0.000249802	rs941856384	-30218	-30218	67	67	0.0568761	0.000119387	-0.0947018	0.0244343	0.185881	0.186503	0.0487281	0.000258284
ENSG00000117133	6435	1.01595	727.69	473.194	7.83e-29	rs11163977	-3	-3	57	61	0.0513468	1.3e-32	-0.141548	0.011125	0.0001	2.24e-26	3.37e-26	0.000304197
ENSG00000122432	6443	1.05372	627.083	454.615	0.000347317	rs312395	2976	2976	251	284	0.239057	9.8e-05	-0.0635784	0.0161991	0.174583	0.175644	0.0462796	0.000382626
ENSG00000174021	6444	1.01071	493.024	433.263	0.00126384	rs17537286	-128711	-128711	40	41	0.0345118	0.000322612	-0.11753	0.0324685	0.465753	0.458708	0.102537	0.000443798
ENSG00000285851	6498	1.03268	763.575	470.853	5.61e-08	rs114191360	-70404	-70404	17	18	0.0151515	6.21e-09	-0.26579	0.045003	0.0001	3.04e-05	1.4e-05	0.000300612
ENSG00000117151	6470	0.973242	598.187	448.439	2.14e-09	rs12757439	51220	51220	359	440	0.62963	5.25e-11	0.0699788	0.010444	0.0001	1.86e-06	9.54e-07	0.000335839
ENSG00000117155	6320	1.02953	672.547	464.709	0.00085897	rs76432764	-9829	-9829	133	141	0.118687	0.00033084	-0.0382525	0.0105871	0.426857	0.424591	0.0964084	0.000338995
ENSG00000162643	6366	0.91934	406.927	402.431	2.75e-31	rs12034421	63175	63175	371	451	0.37963	2.45e-41	0.197145	0.0134195	0.0001	2.08e-26	3.14e-26	0.000432432
ENSG00000280099	6845	0.987755	579.311	433.903	0.00301309	rs7531640	90028	90028	249	285	0.239899	0.000944496	0.040274	0.0121127	0.827717	0.829165	0.162333	0.000358664
ENSG00000097096	7007	1.0188	549.271	429.934	2.77e-16	rs4949928	74276	74276	293	339	0.285354	5.04e-20	-0.0706404	0.00740735	0.0001	8.68e-14	7.35e-14	0.000405514
ENSG00000162642	7103	1.04362	697.01	456.467	5.19e-110	rs2647395	3308	3308	369	457	0.38468	1.45e-129	0.143584	0.00440481	0.0001	8.08e-112	1.27e-110	0.000337059
ENSG00000223653	7094	1.04511	799.139	474.793	0.00158082	rs582145	181927	181927	382	474	0.60101	0.000761316	0.0386909	0.0114272	0.706029	0.700708	0.143004	0.000294914
ENSG00000142867	7094	1.0407	789.005	473.964	4.64e-10	rs12065422	-26338	-26338	247	286	0.759259	3.03e-11	-0.037015	0.00545401	0.0001	1.97e-07	1.09e-07	0.000295935
ENSG00000282057	7071	1.00517	711.937	460.824	0.000424285	rs677691	-69904	-69904	441	577	0.51431	0.00013782	0.0529574	0.0137921	0.264674	0.258479	0.0643363	0.000303594
ENSG00000153904	7071	1.03779	833.006	482.473	8.86e-07	rs1241321	-116168	-116168	299	357	0.300505	2.04e-07	0.0537933	0.0102193	0.00079992	0.00055262	0.000223579	0.000278582
ENSG00000142871	7072	1.03401	796.063	480.725	2e-06	rs2297140	116	116	447	594	0.5	4.82e-07	-0.0905608	0.0177732	0.00119988	0.00126137	0.000491111	0.000289168
ENSG00000117174	7233	1.03309	714.071	458.985	1.82e-05	rs113492828	-249986	-249986	55	57	0.0480607	3.41e-06	-0.0535212	0.0114032	0.00939906	0.0110418	0.00380793	0.000321736
ENSG00000171502	6983	0.956662	453.567	426.703	1.37e-18	rs4656131	-1084	-1084	375	475	0.600168	4.53e-23	0.247358	0.023869	0.0001	2.88e-15	2.67e-15	0.000425761
ENSG00000285210	6974	1.05234	719.673	472.582	1.14e-44	rs1830675	24298	24298	344	415	0.349327	1.05e-50	0.212043	0.012707	0.0001	5.67e-44	1.57e-43	0.000332458
ENSG00000122417	6994	1.005	784.867	477.763	1.72e-37	rs2390097	-18450	-18450	336	405	0.340909	4.45e-42	-0.0659925	0.00444316	0.0001	9.13e-35	1.86e-34	0.000275282
ENSG00000236915	6993	1.01482	720.437	469.102	2.23e-11	rs61771749	292462	292462	37	37	0.0311448	7.4e-13	0.302112	0.0411038	0.0001	1.22e-08	7.45e-09	0.000306502
ENSG00000097033	6993	1.0311	766.478	474.969	5.02e-11	rs263496	45507	45507	203	233	0.196128	2.57e-12	0.0240033	0.00335002	0.0001	2.23e-08	1.34e-08	0.000298464
ENSG00000284846	6920	1.02336	699.904	458.778	1.17e-05	rs6695270	145444	145444	283	335	0.718013	2.01e-06	0.0728983	0.0151726	0.00759924	0.00719021	0.00255331	0.000321429
ENSG00000183291	6892	1.01873	721.697	461.327	0.00209708	rs138931689	499157	499157	66	67	0.0563973	0.000883301	-0.0310388	0.00928202	0.775722	0.774267	0.154234	0.0003086
ENSG00000153936	6892	1.00512	649.516	449.877	2.77e-23	rs754001	-333	-333	139	151	0.127104	1.41e-27	-0.0841058	0.0073048	0.0001	1.42e-20	1.69e-20	0.000332731
ENSG00000225568	6620	1.01909	767.031	466.661	0.00306147	rs34496635	704278	704278	31	34	0.0286195	0.0014576	-0.101827	0.0318258	0.90371	0.901602	0.173025	0.00029059
ENSG00000267272	6394	1.00267	711.298	458.754	7.92e-05	rs1131816	4755	4755	192	216	0.818182	1.88e-05	0.0705686	0.0163469	0.0541946	0.0543204	0.0164662	0.00030217
ENSG00000143013	6137	1.01944	772.782	469.123	8.24e-06	rs11582864	26982	26982	57	58	0.0488215	1.76e-06	0.0955815	0.0197768	0.00589941	0.00570771	0.00205676	0.00028865
ENSG00000065243	5925	1.01062	494.197	445.961	0.000357567	rs11801983	27841	27841	25	26	0.0218855	8.68e-05	0.0443285	0.011209	0.154985	0.158257	0.0423088	0.000442655
ENSG00000237505	5922	1.02136	681.869	479.562	0.00213663	rs754658113	-338793	-338793	15	15	0.0126263	0.00113206	-0.168704	0.0515432	0.766523	0.760372	0.152006	0.000328501
ENSG00000207234	5785	1.02815	617.001	472.813	0.00144228	rs146515887	-449649	-449649	63	63	0.0530303	0.000669009	-0.0846977	0.0247515	0.584642	0.576834	0.122795	0.000368409
ENSG00000241975	5778	1.03398	625.709	476.452	0.00321672	rs140609555	-935572	-935572	12	12	0.010101	0.0017253	-0.164926	0.0523634	0.862014	0.859321	0.166812	0.000367858
ENSG00000137947	5756	1.01523	648.379	477.89	5.25e-08	rs182403409	64478	64478	18	18	0.0151515	7.46e-09	-0.0900878	0.0153371	0.0001	2.89e-05	1.34e-05	0.000340864
ENSG00000137944	5645	1.0065	609.515	478.22	2.13e-211	rs1409152	-40234	-40234	448	591	0.502525	5.08e-238	-0.414293	0.00699821	0.0001	5.76e-210	1.11e-207	0.000355654
ENSG00000213516	5645	1.02685	574.763	466.391	5.08e-16	rs6428489	-714	-714	429	558	0.469697	2.82e-18	-0.0439695	0.00486403	0.0001	1.33e-13	1.11e-13	0.00039437
ENSG00000117226	5625	0.996019	507.72	453.066	1.05e-19	rs72726528	-32598	-32598	307	365	0.307239	3.84e-23	-0.159373	0.015351	0.0001	6.23e-17	6.28e-17	0.000417011
ENSG00000117228	5629	0.973225	363.002	417.313	6.96e-05	rs142832357	-33954	-33954	14	14	0.0117845	6.15e-06	0.356709	0.0781126	0.0309969	0.0278329	0.00896251	0.000553352
ENSG00000197147	5813	1.04142	692.514	481.34	1.34e-121	rs168611	-1055	-1055	296	343	0.288721	6.08e-136	0.237668	0.00700178	0.0001	1.17e-123	2.38e-122	0.000337674
ENSG00000286548	5814	0.792538	81.7971	217.038	1.03e-06	rs138002317	-3689	-3689	58	61	0.0513468	1.31e-14	0.275352	0.0347401	0.00349965	0.000633645	0.000254922	0.0014906
ENSG00000231999	5774	1.0559	665.721	474.895	2.21e-05	rs359938	-116062	-116062	241	273	0.229798	6.18e-06	0.0584469	0.0128022	0.00979902	0.0112561	0.00387629	0.000362057
ENSG00000171488	5773	1.01852	712.759	483.818	2.56e-12	rs12737871	-141772	-141772	225	257	0.21633	1.48e-13	0.0872587	0.0115065	0.0001	1.25e-09	8.19e-10	0.000312326
ENSG00000272931	5892	1.02632	720.776	482.506	0.000149635	rs61798867	-172895	-172895	28	28	0.023569	6.13e-05	0.136829	0.0338715	0.0920908	0.0952737	0.0271498	0.000314133
ENSG00000171492	5892	1.02484	737.846	483.197	0.000582922	rs61439932	590436	590436	115	126	0.106061	0.000280347	-0.0217796	0.0059558	0.340166	0.337843	0.080047	0.000305884
ENSG00000272672	5731	1.0229	666.099	467.55	0.00031616	rs1236438983	-516042	-516042	37	37	0.0320624	0.000110011	-0.126993	0.032594	0.180882	0.181255	0.0475467	0.000337409
ENSG00000228175	5663	1.02068	686.783	476.159	0.00271633	rs1385536519	-246854	-246854	20	20	0.016835	0.0014225	-0.129074	0.040252	0.841416	0.840496	0.164038	0.00032567
ENSG00000162664	5661	1.0131	757.471	489.141	0.000368635	rs12087135	465846	465846	99	108	0.0909091	0.00018485	0.02567	0.00681804	0.240276	0.238082	0.0600603	0.000290412
ENSG00000287406	5919	1.03667	794.606	482.315	0.00196715	rs72728783	-867461	-867461	22	22	0.0185185	0.0010673	-0.200152	0.0608363	0.784322	0.779571	0.15504	0.000291346
ENSG00000225446	6352	1.00356	739.045	456.195	0.000420202	rs2490116	-873716	-873716	14	15	0.0126263	0.000126002	-0.218248	0.0565081	0.263174	0.26542	0.0657793	0.000291407
ENSG00000233593	6353	0.888268	460.885	410.805	0.000755457	rs138153709	317710	317710	222	254	0.213805	0.000113784	0.0361216	0.00929107	0.325967	0.349086	0.0822811	0.000351712
ENSG00000232882	6402	1.02053	945.476	486.9	0.000126782	rs74574099	-934570	-934570	21	21	0.0176768	5.51e-05	-0.178379	0.0438797	0.105589	0.107143	0.0300962	0.000236495
ENSG00000122482	6620	0.998277	799.435	477.511	0.000203103	rs75597013	816895	816895	47	48	0.040404	7.9e-05	-0.0274159	0.00689207	0.150585	0.150476	0.0405395	0.000266218
ENSG00000162669	6197	1.02724	774.529	475.827	2.04e-67	rs12757326	-284	-284	111	118	0.900673	3.96e-76	-0.240159	0.0110055	0.0001	2.86e-66	1.49e-65	0.00029292
ENSG00000097046	6145	1.01896	810.701	489.576	4.31e-119	rs13447526	16765	16765	403	518	0.436027	6.34e-131	-0.196317	0.00597018	0.0001	2.25e-118	4.11e-117	0.00027486
ENSG00000069702	6004	0.92182	223.487	347.093	0.00292873	rs61798047	-354959	-354959	427	552	0.464646	0.000208567	0.0518948	0.0138981	0.505649	0.519638	0.113264	0.000792321
ENSG00000172031	6041	1.02479	659.743	476.106	0.000295824	rs67577913	-156507	-156507	92	95	0.0799663	0.000117739	-0.0856249	0.0220726	0.168683	0.168279	0.0445796	0.000342057
ENSG00000230667	6040	1.03621	632.715	472.944	0.000690393	rs141563794	-715011	-715011	21	22	0.0185185	0.000291393	-0.158786	0.0435421	0.340066	0.336863	0.0798828	0.000365519
ENSG00000189195	6021	1.02249	542.889	452.711	0.00161584	rs72726466	735896	735896	50	52	0.043771	0.000580146	0.0512241	0.014799	0.578242	0.574132	0.122353	0.000413591
ENSG00000233401	5885	1.03187	619.841	469.846	0.00370768	rs139027269	504653	504653	24	24	0.020202	0.00188061	-0.137591	0.0440444	0.893711	0.894389	0.171938	0.000369666
ENSG00000273487	5697	0.910702	340.054	408.732	0.000788656	rs11165984	-157027	-157027	276	299	0.251684	0.000115591	-0.0611878	0.0157544	0.260074	0.275832	0.0678276	0.000506012
ENSG00000174842	5575	1.01808	545.54	468.812	0.00293823	rs76857401	506334	506334	61	61	0.0513468	0.00142656	0.0372437	0.0116175	0.794421	0.793789	0.157137	0.000407643
ENSG00000122484	5575	1.04238	553.527	473.318	1.86e-10	rs3103170	-66884	-66884	440	583	0.509259	1.04e-11	-0.0333893	0.00480271	0.0001	5.12e-08	2.98e-08	0.000423297
ENSG00000229992	5105	1.0056	410.101	458.676	0.00108882	rs146917177	-111866	-111866	14	14	0.0117845	0.000398186	0.181931	0.051052	0.361564	0.357611	0.0838815	0.000527482
ENSG00000067208	5037	0.990767	317.915	437.247	2.09e-16	rs6603984	-246390	-246390	188	209	0.824074	7.23e-20	-0.0505642	0.00532661	0.0001	8.81e-14	7.45e-14	0.000657994
ENSG00000122406	5102	1.02525	477.743	483.962	0.000182679	rs76502142	-847368	-847368	82	84	0.0707071	7.85e-05	0.0259351	0.00651687	0.0776922	0.0776996	0.0226602	0.000472796
ENSG00000207523	5105	1.01166	360.26	453.151	0.00221143	rs1336515663	457513	457513	57	57	0.0490534	0.000844226	0.0904665	0.0269505	0.543446	0.544114	0.117431	0.000608571
ENSG00000154511	5156	1.02142	455.735	478.223	7.57e-19	rs11164849	-2392	-2392	433	568	0.478114	4.81e-21	0.054323	0.00553265	0.0001	1.59e-16	1.58e-16	0.000491524
ENSG00000143033	5275	1.01488	441.743	465.936	0.000469537	rs6541349	243074	243074	214	239	0.201178	0.000168508	0.0158416	0.00418128	0.181682	0.181725	0.0476469	0.000499881
ENSG00000122483	5426	0.95874	417.901	451.736	1.3e-19	rs61800906	-75041	-75041	277	326	0.274411	4.27e-23	0.0929404	0.00896268	0.0001	2.6e-16	2.54e-16	0.00046441
ENSG00000117500	5425	0.990242	417.901	449.14	8.26e-34	rs569414	138827	138827	367	468	0.605396	3.08e-40	0.0761878	0.00527255	0.0001	6.87e-31	1.23e-30	0.000500002
ENSG00000117505	5405	1.00649	560.268	476.271	1.53e-65	rs10874777	50555	50555	379	483	0.593434	6.13e-74	-0.075727	0.00354075	0.0001	3.37e-63	1.63e-62	0.0003869
ENSG00000223745	5405	1.03746	553.833	480.645	4.11e-174	rs2815413	-138860	-138860	227	250	0.789562	5.1e-195	0.429217	0.00902526	0.0001	9.08e-178	6.62e-176	0.000418679
ENSG00000137942	5384	1.02543	526.365	467.521	2.13e-11	rs12239248	63834	63834	399	530	0.553872	6.44e-13	0.0252122	0.00342077	0.0001	6.97e-09	4.34e-09	0.0004293
ENSG00000224093	5368	1.01014	522.977	466.426	0.00433653	rs1298284052	-764747	-764747	26	26	0.0224138	0.00216427	0.130399	0.0423157	0.89781	0.895174	0.172037	0.000417854
ENSG00000211575	5672	1.02955	693.977	483.486	5.09e-07	rs201826995	-52708	-52708	322	404	0.340102	1.13e-07	0.0653477	0.0121548	0.00029997	0.000275607	0.000114979	0.000328542
ENSG00000137936	5676	1.01191	758.983	498.477	9.26e-24	rs236291	-192065	-192065	233	262	0.220539	1.46e-25	-0.126232	0.0114673	0.0001	4.03e-21	4.9e-21	0.000289071
ENSG00000260464	5676	1.01778	631.432	469.609	1.99e-21	rs12739186	2938	2938	347	417	0.35101	2.33e-24	0.0916771	0.00856792	0.0001	5.99e-19	6.65e-19	0.000351969
ENSG00000067334	5792	1.01469	804.633	492.211	4.43e-12	rs12083303	4687	4687	344	419	0.352694	4.34e-13	-0.0278757	0.0037527	0.0001	2.66e-09	1.71e-09	0.000274353
ENSG00000023909	5836	0.994362	708.505	477.447	4.92e-27	rs6667121	-13861	-13861	360	440	0.37037	2.62e-30	-0.0777293	0.00638274	0.0001	4.74e-24	6.51e-24	0.000297729
ENSG00000137962	6180	0.97442	399.502	405.045	0.000419452	rs66515264	-182515	-182515	219	234	0.19697	4.7e-05	-0.0898743	0.0219031	0.157584	0.163424	0.0434825	0.000504219
ENSG00000286692	6312	1.00698	698.256	460.257	0.00059459	rs11165396	939897	939897	426	565	0.475589	0.000201976	0.0465027	0.0124265	0.342666	0.336533	0.0798216	0.000310792
ENSG00000117528	6311	1.00719	842.077	487.158	5.98e-06	rs587552	104196	104196	294	343	0.288721	1.91e-06	0.0213856	0.00444145	0.00419958	0.00481898	0.00175299	0.000257839
ENSG00000117525	6399	0.97363	415.989	407.442	2.19e-05	rs12089040	16642	16642	110	120	0.10101	1.05e-06	0.122559	0.0248129	0.0121988	0.0103858	0.00359536	0.000483343
ENSG00000224081	6419	0.967179	413.895	403.565	5.94e-05	rs7528886	140925	140925	399	528	0.444444	3.47e-06	0.0572927	0.0122158	0.030397	0.0277948	0.00895221	0.000478449
ENSG00000143036	6232	0.961471	449.512	413.937	3.07e-07	rs859117	20158	20158	133	144	0.878788	5.14e-09	0.116142	0.0195553	0.00029997	0.000197171	8.37e-05	0.000434596
ENSG00000117519	6151	0.970475	572.363	449.774	9.1e-10	rs12121091	-42460	-42460	112	118	0.0993266	2.01e-11	0.0586637	0.00856337	0.0001	8.09e-07	4.28e-07	0.000348711
ENSG00000235501	6151	1.03649	710.281	467.38	6.39e-35	rs76833598	1063	1063	88	89	0.0749158	5.16e-40	-0.189182	0.013137	0.0001	3.21e-33	6.17e-33	0.000325806
ENSG00000172339	6047	1.02617	739.18	481.943	0.00126535	rs10782984	-450904	-450904	175	192	0.838384	0.000651051	-0.0329809	0.00961689	0.59834	0.596157	0.126013	0.000306217
ENSG00000152078	5975	1.02757	756.211	484.964	2.31e-06	rs12744133	25552	25552	169	181	0.152357	6.34e-07	0.0635857	0.0126142	0.00089991	0.00144873	0.000559791	0.000300228
ENSG00000271092	5974	1.04539	710.909	478.865	5.83e-06	rs4950017	101975	101975	224	252	0.787879	1.52e-06	-0.0660679	0.0135854	0.00269973	0.00316214	0.00117624	0.000331702
ENSG00000231992	5969	1.03677	635.476	467.897	0.000767663	rs114181715	-805313	-805313	12	12	0.010101	0.000304978	-0.206834	0.0569056	0.369963	0.368486	0.0859652	0.000364365
ENSG00000226026	6005	1.0321	563.431	448.988	9.4e-11	rs74103693	-45123	-45123	37	38	0.0319865	1.28e-12	0.262407	0.036099	0.0001	3.05e-08	1.8e-08	0.000406873
ENSG00000122481	6005	1.04014	655.433	468.61	2.04e-16	rs4949946	16987	16987	275	318	0.732323	1.19e-18	-0.102876	0.0112459	0.0001	4.01e-14	3.46e-14	0.000355811
ENSG00000287919	6147	1.03568	580.377	452.897	2.3e-09	rs41292701	-38032	-38032	30	32	0.026936	7.07e-11	-0.255433	0.0383943	0.0001	8.1e-07	4.29e-07	0.000398024
ENSG00000228502	6110	0.874884	119.87	279.231	1.53e-06	rs1931071	728925	728925	18	18	0.0151515	2.36e-11	0.58782	0.0861182	0.00189981	0.000564474	0.000228209	0.0013033
ENSG00000137970	6128	0.980364	368.546	422.524	0.00202229	rs114809584	209662	209662	24	24	0.020202	0.000488468	0.170058	0.0484718	0.533447	0.535175	0.115908	0.000554191
ENSG00000117569	6082	1.01712	462.253	452.276	0.000569091	rs74365866	391319	391319	52	54	0.0454545	0.000168449	0.0292332	0.00771574	0.224378	0.224233	0.0570341	0.000480067
ENSG00000259946	5873	1.03011	644.663	474.031	0.000370526	rs1198598	101004	101004	195	220	0.814815	0.000146683	0.0520272	0.0136057	0.20218	0.200559	0.0518672	0.000354093
ENSG00000188641	5906	1.02906	689.71	484.776	6.06e-10	rs72963738	-8488	-8488	162	178	0.149832	6.75e-11	0.114019	0.0171188	0.0001	2.69e-07	1.48e-07	0.000330224
ENSG00000225206	5936	1.03878	684.726	485.842	0.000141034	rs75861618	493177	493177	14	14	0.0117845	6.09e-05	-0.197934	0.0489771	0.080392	0.0826009	0.0239264	0.000339611
ENSG00000226053	6140	1.02625	567.857	460.496	0.00315367	rs12404420	37808	37808	249	289	0.243266	0.00140143	0.0555025	0.0172849	0.829017	0.826823	0.162017	0.00039865
ENSG00000162627	5992	0.9688	422.082	428.889	5.97e-05	rs12723363	-53	-53	51	57	0.95202	6.79e-06	-0.16118	0.0354635	0.030197	0.0282982	0.00910046	0.000470976
ENSG00000232825	6665	1.00903	620.522	465.249	0.000275139	rs12074802	397101	397101	20	20	0.016835	9.02e-05	0.198464	0.0503011	0.155784	0.153832	0.0413262	0.00035132
ENSG00000117598	6592	1.04324	684.866	479.029	7.68e-07	rs6677557	-260109	-260109	86	92	0.0774411	1.57e-07	-0.089115	0.0167698	0.00019998	0.000372344	0.000153321	0.000342762
ENSG00000117600	6570	1.0255	674.349	483.711	7.05e-20	rs77016310	-11486	-11486	44	46	0.0387205	5.69e-22	0.334605	0.0332276	0.0001	1.8e-17	1.86e-17	0.000335163
ENSG00000099260	6619	0.972031	510.675	458.02	1.84e-07	rs57850168	-46257	-46257	64	64	0.0538721	1.53e-08	-0.269312	0.0468728	0.00029997	0.00012302	5.35e-05	0.000392263
ENSG00000156869	6525	0.990584	386.301	422.077	1.8e-05	rs4907889	11703	11703	358	451	0.37963	1.25e-06	-0.0707351	0.0144275	0.0089991	0.0072761	0.00258154	0.000541314
ENSG00000162688	6509	1.01938	573.778	463.668	4.84e-08	rs602700	48283	48283	340	415	0.650673	4e-09	-0.0327309	0.0054707	0.0001	2.25e-05	1.05e-05	0.000388686
ENSG00000117620	6206	1.01338	558.057	468.284	2.17e-08	rs11166383	1225	1225	58	60	0.050505	1.9e-09	-0.0715636	0.0117106	0.0001	1.03e-05	4.98e-06	0.000394409
ENSG00000228084	6203	1.03029	553.031	467.005	3.68e-06	rs67440513	-18228	-18228	232	264	0.222222	6.58e-07	0.0634154	0.0125991	0.00129987	0.00166098	0.000637761	0.000412908
ENSG00000283761	6203	1.02897	563.389	468.405	0.00269587	rs4908329	-367666	-367666	434	578	0.513468	0.0012871	0.0303366	0.00937506	0.771323	0.772322	0.153936	0.000404173
ENSG00000156875	6062	1.03375	516.006	458.219	0.00145618	rs76540281	247906	247906	77	82	0.0690236	0.00055486	0.0559038	0.016094	0.518248	0.512578	0.112074	0.000445823
ENSG00000156876	5833	1.02187	441.692	447.368	8.09e-14	rs11166405	-213	-213	57	59	0.0496633	2.42e-16	0.112819	0.0133268	0.0001	2.09e-11	1.54e-11	0.000507638
ENSG00000122435	5833	1.03235	532.245	466.662	0.000142638	rs11166414	62119	62119	55	56	0.047138	4.35e-05	-0.0425179	0.0103152	0.0644936	0.0662881	0.0196584	0.000430937
ENSG00000122477	5816	0.979881	411.357	440.344	4.74e-27	rs78826170	54464	54464	52	54	0.0454545	9.61e-33	0.280129	0.0219644	0.0001	5.9e-24	8.07e-24	0.00049597
ENSG00000285530	5846	1.02067	545.097	465.063	0.0001164	rs12034019	-58637	-58637	60	63	0.0530303	3.34e-05	-0.114994	0.0274827	0.0549945	0.057544	0.0173476	0.000410294
ENSG00000137992	5803	1.00742	627.269	483.488	2.29e-07	rs11166420	-13175	-13175	118	125	0.894781	4.66e-08	0.0405791	0.00732099	0.00019998	0.000133862	5.8e-05	0.000346299
ENSG00000224616	5792	1.04533	538.119	463.916	1.67e-60	rs76188022	-6149	-6149	172	193	0.837542	5.24e-70	0.171221	0.00830961	0.0001	2.29e-60	1.02e-59	0.000438131
ENSG00000137996	5792	1.00911	538.584	462.442	5.55e-05	rs529251025	-107511	-107511	24	24	0.020202	1.35e-05	0.0567015	0.0129074	0.0275972	0.0284175	0.00913356	0.00040483
ENSG00000207750	5788	1.03447	624.513	481.778	0.00356391	rs10875223	-824582	-824582	83	89	0.0749158	0.0020508	-0.0669362	0.0216072	0.882912	0.886013	0.170734	0.000368949
ENSG00000079335	5872	1.03591	577.278	473.573	4.43e-08	rs10875287	2350	2350	379	496	0.582492	5.26e-09	0.0383578	0.00646273	0.0001	1.72e-05	8.15e-06	0.000400355
ENSG00000181656	6107	1.03958	605.653	478.633	0.000122106	rs1466001779	863972	863972	156	199	0.173951	4.56e-05	-0.056225	0.0136776	0.0614939	0.0631658	0.0188393	0.000384589
ENSG00000285525	6306	1.024	596.162	477.48	1.43e-05	rs182210427	-897581	-897581	21	21	0.0176768	4e-06	-0.270498	0.0580541	0.00719928	0.00746704	0.00264507	0.000377884
ENSG00000162692	6276	1.0123	465.127	449.445	0.00122219	rs7543296	162801	162801	366	443	0.627104	0.000397838	0.086395	0.0242418	0.428857	0.427796	0.0970123	0.00047206
ENSG00000273204	6234	0.99903	676.85	484.361	0.000556026	rs12755682	800844	800844	284	330	0.277778	0.000270625	0.0445494	0.0121516	0.317168	0.314163	0.0754698	0.00031496
ENSG00000162694	6233	1.00776	739.134	492.473	5.11e-20	rs17123491	442	442	177	192	0.161616	9.23e-22	-0.0647846	0.00646976	0.0001	2.81e-17	2.88e-17	0.000294117
ENSG00000162695	6239	1.01879	502.706	445.092	3.77e-06	rs71662913	27235	27235	149	180	0.171103	3.61e-07	0.0224548	0.00435777	0.00169983	0.00166919	0.000640693	0.000443061
ENSG00000233184	6363	1.04344	706.053	479.11	2e-97	rs10493942	54081	54081	247	282	0.237374	2.26e-109	0.271128	0.00953214	0.0001	1.16e-98	1.37e-97	0.000332613
ENSG00000117543	6362	1.00135	739.91	486.611	2.49e-06	rs72734256	-101555	-101555	159	181	0.152357	7.18e-07	0.0333689	0.00665256	0.00189981	0.00182098	0.000695772	0.000289632
ENSG00000170989	6667	1.04692	720.515	483.284	4.66e-05	rs74107958	627703	627703	32	33	0.0277778	1.7e-05	0.355582	0.081939	0.0247975	0.0276004	0.00889409	0.000328332
ENSG00000183298	7266	1.00988	682.453	474.75	0.00130101	rs6683153	-493312	-493312	99	104	0.0875421	0.000611027	-0.0810369	0.0235092	0.590641	0.584228	0.124077	0.000320047
ENSG00000118733	7719	1.02943	628.963	466.852	1.21e-09	rs4908218	129451	129451	184	207	0.174242	6.49e-11	0.116913	0.0175374	0.0001	4.97e-07	2.68e-07	0.000362406
ENSG00000060718	7071	1.04288	397.706	451.554	0.000745894	rs12121107	-866553	-866553	300	366	0.308081	0.000229121	-0.0905753	0.0244165	0.241076	0.23848	0.0601419	0.000589704
ENSG00000224613	6944	1.02995	426.184	448.126	0.00100571	rs9435627	498576	498576	441	588	0.494949	0.00030933	-0.046755	0.0128768	0.333967	0.33455	0.0794234	0.000535382
ENSG00000185946	6943	1.05795	446.981	451.86	1.55e-05	rs17014910	36676	36676	223	246	0.207071	2.35e-06	-0.0382823	0.0080226	0.00479952	0.00504227	0.00182838	0.000541462
ENSG00000240038	7021	1.05458	481.441	459.303	1.15e-16	rs17014910	8552	8552	223	246	0.207071	2.73e-19	-0.108028	0.0115784	0.0001	1.02e-14	9.13e-15	0.000499235
ENSG00000198890	6375	0.987567	589.993	453.023	7e-19	rs6668299	26318	26318	417	533	0.448653	3.62e-22	0.0623285	0.00615719	0.0001	6.45e-16	6.18e-16	0.00035202
ENSG00000162631	6494	1.03329	743.944	477.071	0.000554994	rs3961272	-165157	-165157	358	439	0.630471	0.000242369	-0.0602455	0.0163047	0.323668	0.322707	0.0770975	0.000308947
ENSG00000134215	6289	1.02223	709.595	461.152	9.19e-33	rs56193625	-594	-594	72	72	0.0606061	5.19e-38	-0.259493	0.0185931	0.0001	1.45e-30	2.56e-30	0.000316269
ENSG00000085491	6483	0.992542	563.47	433.428	1.21e-144	rs538717	-3767	-3767	243	280	0.23569	2.06e-179	-0.366335	0.00837734	0.0001	7.72e-141	2.17e-139	0.000372803
ENSG00000162636	6303	1.05038	819.021	481.348	0.000222609	rs41278478	75090	75090	31	33	0.0277778	9.35e-05	0.0795017	0.0201955	0.147985	0.14931	0.0402767	0.000290945
ENSG00000162639	6239	1.04111	853.559	479.132	0.000161202	rs572419	441101	441101	217	248	0.208754	6.28e-05	-0.0598443	0.014835	0.114489	0.116229	0.0323176	0.000273793
ENSG00000134186	6309	0.982632	632.861	446.473	0.000155275	rs953379362	-602632	-602632	23	23	0.0193603	3.23e-05	-0.0605	0.0144327	0.10019	0.098199	0.0278922	0.000324467
ENSG00000116266	6383	0.962651	470.682	412.068	1.02e-11	rs1277218	68672	68672	420	551	0.463805	7.09e-15	0.040628	0.00507174	0.0001	9.94e-09	6.12e-09	0.000416225
ENSG00000121957	6408	0.960174	375.766	373.309	4.86e-20	rs34182354	-1633	-1633	98	105	0.0883838	3.15e-28	-0.181602	0.0155565	0.0001	8.61e-17	8.63e-17	0.000518256
ENSG00000162641	6342	1.01555	950.705	473.815	0.00118917	rs574270188	918074	918074	16	16	0.013468	0.000545263	-0.189613	0.0545121	0.670033	0.671095	0.138227	0.000232647
ENSG00000121940	6342	0.768965	326.93	384.089	3.44e-14	rs115313079	-997	-997	61	62	0.0521886	2.67e-19	0.0958654	0.0102715	0.0001	4.12e-09	2.61e-09	0.000344458
ENSG00000237349	6294	1.0122	759.007	454.627	0.00206997	rs112894069	149278	149278	12	12	0.010101	0.000796695	-0.231848	0.0687345	0.793021	0.788817	0.156438	0.000289251
ENSG00000244716	6289	0.68384	159.572	313.022	0.00186093	rs186745159	629163	629163	12	12	0.0102041	4.42e-05	0.250946	0.0609361	0.367763	0.428294	0.0971054	0.000511123
ENSG00000085433	6134	1.04053	917.019	479.814	6.82e-05	rs398145	660257	660257	72	82	0.0690236	2.43e-05	-0.0275248	0.00646379	0.0545945	0.0532089	0.0161656	0.000254536
ENSG00000197780	6039	1.05235	983.573	486.454	0.00107289	rs3006864	-363122	-363122	43	47	0.960438	0.000575359	0.0574142	0.0165764	0.635236	0.630161	0.131569	0.000243273
ENSG00000215717	6037	0.996092	931.403	474.937	2.94e-08	rs180029	586	586	196	214	0.180135	3.47e-09	-0.0320853	0.00534112	0.0001	2.86e-05	1.32e-05	0.000227376
ENSG00000273382	6038	0.973477	637.048	439.998	1.26e-06	rs180029	492	492	196	214	0.180135	8.13e-08	0.0762259	0.014014	0.00179982	0.000979036	0.000385914	0.00031553
ENSG00000116299	5950	1.0489	817.03	460.88	2.97e-17	rs7527850	7377	7377	87	90	0.0757576	6.46e-20	0.145395	0.0152944	0.0001	5.13e-15	4.67e-15	0.000290757
ENSG00000179902	5947	1.00874	786.677	453.567	6.29e-26	rs113212636	1424	1424	106	110	0.0925926	1.67e-30	0.248572	0.0203333	0.0001	3.15e-23	4.18e-23	0.00027695
ENSG00000031698	5836	1.02782	1005.35	488.709	3.02e-17	rs4970824	-40591	-40591	85	89	0.0749158	7.29e-19	0.0568506	0.00617362	0.0001	1.26e-14	1.12e-14	0.000225954
ENSG00000143126	5838	0.922461	651.811	437.091	0.00250369	rs760337575	438225	438225	6	10	0.0180505	0.000787337	-0.0574446	0.0170135	0.821718	0.826951	0.162028	0.000272149
ENSG00000134222	5941	0.922007	382.863	376.902	7.17e-15	rs12023150	-218	-218	286	329	0.276936	1.31e-20	-0.115226	0.0118801	0.0001	2.26e-11	1.66e-11	0.000462763
ENSG00000221986	6015	1.02706	1013.42	478.972	0.000374446	rs1690738	-487303	-487303	209	237	0.800505	0.00016063	-0.0590888	0.0155461	0.305569	0.303303	0.0732966	0.00022379
ENSG00000134243	5927	1.00152	921.389	475.085	8.95e-17	rs1149168	32846	32846	222	250	0.789562	7.98e-19	0.0510735	0.00555299	0.0001	7.88e-14	6.68e-14	0.00023268
ENSG00000143106	5976	0.987684	796.614	457.883	0.000463671	rs604349	-129679	-129679	147	164	0.861953	0.000145463	0.0196578	0.00513789	0.313769	0.31468	0.0755574	0.000260796
ENSG00000162650	5993	1.03024	981.376	484.498	3.19e-32	rs10494041	5888	5888	206	227	0.191077	1.17e-35	0.0854823	0.00636687	0.0001	4.25e-30	7.37e-30	0.000232684
ENSG00000174151	5955	1.01751	825.611	463.665	9.35e-06	rs17575205	323	323	228	266	0.223906	1.77e-06	0.0281485	0.00582572	0.00709929	0.00701183	0.00249495	0.000269044
ENSG00000181754	5948	1.0228	978.698	482.49	7.76e-90	rs2570972	-222	-222	418	554	0.53367	3.83e-100	0.14334	0.00539102	0.0001	8.17e-89	7.71e-88	0.000229603
ENSG00000156097	5922	0.988719	609.128	432.948	1.61e-31	rs41279738	56	56	31	31	0.0260943	7.88e-39	-0.391272	0.0276738	0.0001	2.05e-28	3.34e-28	0.000341865
ENSG00000254942	5916	1.02604	888.924	469.486	0.00294593	rs2073483	124358	124358	374	470	0.395623	0.00144221	0.042678	0.0133259	0.923708	0.923876	0.176378	0.00025457
ENSG00000065135	5939	1.03177	1018.23	483.92	0.000161761	rs116175438	651028	651028	13	15	0.0126263	6.85e-05	-0.0508851	0.0126809	0.138386	0.141274	0.038365	0.000225003
ENSG00000116337	6010	1.03131	1019.04	481.606	0.000175891	rs660970	36268	36268	397	498	0.419192	7.22e-05	0.0176044	0.00440128	0.150985	0.153204	0.0411823	0.000224602
ENSG00000168765	6048	0.982508	887.412	468.732	1.69e-176	rs1010167	5	5	379	483	0.406566	1.14e-202	-0.544369	0.010996	0.0001	1.59e-170	9.3e-169	0.000231339
ENSG00000213366	6052	1.0431	960.517	477.943	3.64e-31	rs638820	-739	-739	441	591	0.497475	6.2e-35	-0.109818	0.00828164	0.0001	2.25e-29	3.8e-29	0.000244335
ENSG00000134184	6047	0.999864	964.805	479.092	8.06e-85	rs36209093	-650	-650	364	462	0.610891	3.38e-95	-0.69819	0.0272705	0.0001	7.97e-82	6.33e-81	0.000221383
ENSG00000134201	6073	1.02039	843.297	459.133	6.23e-05	rs2014578	-13032	-13032	58	217	0.81685	1.44e-05	0.0909579	0.0207731	0.0470953	0.0477902	0.0146768	0.000265066
ENSG00000134202	6065	1.01585	838.721	459.847	2.36e-26	rs11101992	-16907	-16907	277	331	0.27862	1.31e-30	0.0643374	0.00525212	0.0001	8.58e-24	1.17e-23	0.000263876
ENSG00000184371	6174	0.986703	564.63	417.282	0.000123088	rs3093056	-2417	-2417	361	448	0.377104	1.27e-05	-0.0529961	0.0120291	0.070093	0.0699699	0.0206347	0.0003671
ENSG00000168710	6115	1.03157	1121.12	496.674	0.00116367	rs6699649	-115795	-115795	101	110	0.0925926	0.000716145	-0.0172519	0.00506968	0.722828	0.717436	0.14556	0.000204267
ENSG00000143093	6129	1.0078	850.266	459.118	1.42e-10	rs10745307	6015	6015	383	488	0.589226	3.66e-12	0.0259204	0.00364468	0.0001	1.06e-07	6.04e-08	0.000255706
ENSG00000258634	6153	1.01379	970.942	479.593	8.19e-08	rs72976674	-23008	-23008	31	33	0.0277778	1.3e-08	0.087441	0.0151418	0.00019998	6.94e-05	3.09e-05	0.000226915
ENSG00000197106	6057	1.05696	864.075	472.345	2.49e-07	rs7538131	330	330	210	231	0.805556	3.58e-08	0.129985	0.0232456	0.00029997	0.000129795	5.63e-05	0.000279572
ENSG00000224965	5962	1.00489	782.293	460.943	0.000558056	rs3815031	-498345	-498345	356	440	0.37037	0.000189734	0.0501993	0.0133569	0.352865	0.351473	0.0827122	0.000276123
ENSG00000116396	5962	1.00808	888.956	474.061	5.5e-12	rs111937628	-88	-88	381	479	0.596801	1.99e-13	-0.0607076	0.00805028	0.0001	4.18e-09	2.64e-09	0.000244726
ENSG00000162775	6379	0.966235	534.133	414.756	0.000467988	rs11102249	983571	983571	134	143	0.12037	6.64e-05	0.0222225	0.00552768	0.227277	0.235571	0.0595432	0.000369934
ENSG00000227963	6383	1.01252	877.503	472.191	5.69e-06	rs1055013	33503	33503	390	515	0.433502	1.25e-06	-0.0586734	0.0119646	0.00379962	0.00463702	0.00169136	0.000250374
ENSG00000224699	6399	1.03057	1024.81	483.196	1.85e-14	rs12407097	-37744	-37744	94	104	0.0875421	5.92e-16	0.0926815	0.0111035	0.0001	8.82e-12	6.67e-12	0.000222984
ENSG00000168679	6561	0.893197	292.206	344.018	0.00225532	rs12569107	-695980	-695980	55	204	0.827839	0.0001312	0.0704742	0.0182951	0.521048	0.53639	0.116119	0.000562165
ENSG00000134248	6608	1.0157	943.385	472.8	8.85e-18	rs12129055	-161436	-161436	334	414	0.348485	4.73e-20	-0.0583463	0.00611315	0.0001	4.99e-15	4.54e-15	0.000234527
ENSG00000143125	6658	1.00275	787.289	453.622	1.65e-07	rs3738749	-36973	-36973	421	568	0.478114	1.15e-08	-0.0736978	0.0127123	0.00039996	0.000126352	5.49e-05	0.000273061
ENSG00000177301	6837	0.999628	969.005	471.961	4.58e-29	rs11102136	-25275	-25275	117	135	0.113636	5.83e-33	-0.156065	0.0121884	0.0001	4.53e-26	6.74e-26	0.000220307
ENSG00000177272	6852	1.01788	1100.81	488.862	0.000875378	rs145896615	-654018	-654018	19	19	0.0159933	0.000475056	0.144938	0.0412226	0.609239	0.610808	0.128391	0.000201957
ENSG00000261654	6697	1.01081	852.333	474.001	5.4e-06	rs146837430	-158220	-158220	20	20	0.016835	1.23e-06	0.201731	0.0411148	0.00409959	0.00431253	0.00157842	0.000256792
ENSG00000273010	6690	1.04011	868.006	472.051	1.16e-05	rs115065695	-152425	-152425	44	44	0.037037	2.78e-06	-0.143245	0.0302429	0.00759924	0.00817993	0.00287674	0.000268671
ENSG00000121931	6692	1.04023	982.612	484.43	0.000545581	rs114731988	-428462	-428462	26	28	0.023569	0.000265275	-0.080809	0.0220105	0.40006	0.395602	0.0910303	0.000237397
ENSG00000134255	6908	1.02848	856.574	468.728	0.000226708	rs1774777	-96755	-96755	420	540	0.545455	7.68e-05	-0.016351	0.00410316	0.163384	0.166185	0.0441089	0.000265573
ENSG00000156171	6907	1.01742	936.953	483.706	2.17e-18	rs11589488	-61440	-61440	362	451	0.37963	2.58e-20	0.0414185	0.00430658	0.0001	1.12e-15	1.06e-15	0.000237027
ENSG00000173947	7125	0.854516	207.902	313.827	0.00977883	rs2485660	296053	296053	18	18	0.984848	0.000706696	0.231498	0.0679546	0.907709	0.89973	0.172748	0.000709308
ENSG00000085465	7195	1.02216	853.762	462.365	0.000416041	rs151188353	-652531	-652531	17	17	0.0143098	0.000138242	-0.115047	0.0299686	0.288971	0.2889	0.0704463	0.000262827
ENSG00000260948	7191	0.938024	672.79	437.697	3.93e-15	rs1264870	-23246	-23246	390	500	0.420875	2.78e-18	0.0683679	0.00756172	0.0001	1.41e-11	1.05e-11	0.000274225
ENSG00000243960	7186	0.990344	908.328	469.946	6.38e-13	rs1264892	-14693	-14693	398	529	0.445286	1.33e-14	0.0717873	0.00905987	0.0001	7.15e-10	4.77e-10	0.000230123
ENSG00000116459	7189	1.03691	954.595	474.167	7.6e-09	rs1270853	358	358	394	516	0.434343	7.29e-10	0.01851	0.0029509	0.0001	4.62e-06	2.28e-06	0.000242648
ENSG00000116455	7189	0.971367	643.472	433.611	2.19e-10	rs1270853	-34	-34	394	516	0.434343	1.47e-12	0.038598	0.00532471	0.0001	2.24e-07	1.24e-07	0.000310833
ENSG00000143110	7124	1.06314	984.53	479.678	1.6e-09	rs6703267	2242	2242	274	325	0.273569	1.59e-10	0.0641068	0.00982862	0.0001	6.61e-07	3.52e-07	0.000248511
ENSG00000116473	7083	1.00808	765.455	453.799	1.03e-27	rs4839152	54245	54245	190	204	0.171717	1.31e-32	-0.0750261	0.00589713	0.0001	5.01e-25	7.14e-25	0.00028421
ENSG00000231346	7018	1.01881	912.664	475.83	0.0018192	rs2786990	-91615	-91615	20	20	0.016835	0.000903389	-0.176687	0.0529384	0.807719	0.804831	0.158867	0.000244079
ENSG00000227811	6949	0.995288	771.924	461.386	1.86e-52	rs61788767	183	183	134	140	0.117845	5.51e-61	0.222995	0.0118644	0.0001	2.44e-49	7.95e-49	0.000273846
ENSG00000064703	6954	1.00869	987.214	484.891	6.85e-27	rs197397	4242	4242	134	148	0.124579	1.04e-29	0.0688441	0.00572083	0.0001	4.24e-24	5.83e-24	0.000220671
ENSG00000284830	6955	1.04091	797.198	460.2	5.68e-05	rs11102331	-2624	-2624	94	97	0.0816498	1.32e-05	0.0821405	0.0186784	0.0374963	0.0383333	0.0119979	0.000293026
ENSG00000197852	6953	1.01783	845.236	468.697	2.37e-11	rs1812249	-13866	-13866	250	284	0.239057	7.76e-13	0.0666398	0.00907538	0.0001	1.45e-08	8.78e-09	0.000262984
ENSG00000232558	6870	1.01334	981.876	481.898	0.00133426	rs4839187	63913	63913	205	225	0.189394	0.000690133	-0.0526298	0.0154192	0.729227	0.725606	0.146756	0.000224167
ENSG00000171385	6724	1.05004	999.255	483.179	4.07e-12	rs10745322	-34041	-34041	417	545	0.458754	2.39e-13	-0.0716301	0.00953225	0.0001	1.51e-09	9.87e-10	0.000238308
ENSG00000231437	6724	1.03308	1075.17	492.182	4.24e-15	rs6681719	6350	6350	151	167	0.140572	2.16e-16	0.129676	0.0152907	0.0001	1.89e-12	1.49e-12	0.000213688
ENSG00000143079	6279	1.02051	1167.15	498.245	6.57e-05	rs41283076	314763	314763	35	36	0.030303	3.3e-05	-0.0431432	0.0103044	0.069993	0.0694014	0.0204779	0.000191575
ENSG00000134245	6197	0.923181	624.15	435.281	1.93e-17	rs1618606	-44308	-44308	141	149	0.874579	3.16e-21	-0.209212	0.0212001	0.0001	1.46e-13	1.22e-13	0.000284733
ENSG00000273483	6140	1.04258	892.724	472.709	0.000768226	rs773553	769681	769681	425	568	0.478114	0.000327683	0.041535	0.0114875	0.477052	0.476035	0.105695	0.000262601
ENSG00000116489	6048	1.01487	919.861	481.205	2.55e-07	rs6537740	-82344	-82344	250	276	0.232323	4.91e-08	0.0182895	0.00330525	0.00039996	0.000206168	8.73e-05	0.000240087
ENSG00000007341	6043	1.03099	858.054	473.551	1.97e-31	rs12728001	-86692	-86692	441	585	0.492424	1.51e-35	0.053675	0.00400551	0.0001	2.3e-29	3.88e-29	0.000266551
ENSG00000155363	5959	0.954519	528.676	422.642	4.16e-43	rs12730156	-85705	-85705	179	199	0.167508	1.69e-54	-0.199352	0.0114091	0.0001	1.42e-38	3.27e-38	0.000363393
ENSG00000155366	5898	1.00483	824.141	468.715	6.87e-06	rs11102518	-66209	-66209	314	364	0.693603	1.41e-06	-0.0422958	0.00867037	0.00659934	0.00549732	0.00198529	0.000262066
ENSG00000155367	5886	1.04018	1010.62	495	8.22e-08	rs41310100	-5341	-5341	431	558	0.530303	2.2e-08	-0.0518323	0.00912426	0.0001	5.59e-05	2.51e-05	0.000230798
ENSG00000261595	5886	0.946686	708.161	447.25	0.0002055	rs74418237	-821201	-821201	20	20	0.016835	4.59e-05	-0.204093	0.0496688	0.153685	0.153687	0.041292	0.000266168
ENSG00000226419	5633	1.0138	786.114	472.522	1.02e-09	rs41283094	118312	118312	46	48	0.040404	6.95e-11	0.103496	0.0155499	0.0001	6.58e-07	3.51e-07	0.000280262
ENSG00000215866	5634	1.01246	839.143	477.37	2.38e-08	rs7516867	-2483	-2483	133	145	0.122054	3e-09	-0.127699	0.0211685	0.0001	1.74e-05	8.2e-06	0.000261782
ENSG00000155380	5483	0.984269	485.305	419.486	9.25e-05	rs77096580	197425	197425	13	13	0.0109428	9.34e-06	0.110368	0.0246646	0.0474953	0.0464305	0.0143017	0.000424705
ENSG00000238198	5386	0.977689	693.172	469.573	1.74e-08	rs11102579	-14852	-14852	386	485	0.408249	1.56e-09	-0.069287	0.0112756	0.0001	1.57e-05	7.45e-06	0.000292858
ENSG00000198799	5386	1.04926	825.817	480.642	0.000120962	rs12071491	-48552	-48552	23	23	0.0193603	4.68e-05	0.05542	0.0135022	0.0830917	0.0829609	0.0240135	0.000287879
ENSG00000081026	5331	0.968243	667.295	459.929	1.95e-12	rs61817463	-105060	-105060	137	147	0.123737	2.54e-14	-0.0640247	0.00817298	0.0001	2.52e-09	1.62e-09	0.000297534
ENSG00000232499	5289	1.00893	833.24	484.466	0.000368282	rs76117806	889804	889804	35	35	0.0294613	0.000171861	0.128149	0.033869	0.261074	0.260349	0.0647391	0.000261583
ENSG00000232450	5332	1.02932	813.208	481.153	1.83e-19	rs3752954	-132	-132	282	333	0.280303	1.29e-21	-0.116624	0.0116923	0.0001	5.04e-17	5.09e-17	0.000280244
ENSG00000116793	5277	0.980691	670.016	463.635	2e-26	rs1230646	-43230	-43230	209	234	0.80303	1.87e-30	0.0786566	0.0064404	0.0001	3.74e-23	4.95e-23	0.000305101
ENSG00000231128	5210	1.02305	683.163	468.265	0.000915728	rs12095538	298919	298919	402	501	0.578283	0.000375037	-0.0479812	0.0134037	0.461254	0.454005	0.101614	0.000329086
ENSG00000081019	5211	1.01744	729.349	475.649	0.000554134	rs1312541372	-743306	-743306	27	32	0.0306513	0.000236804	0.029638	0.00800806	0.323268	0.324314	0.0774191	0.000304498
ENSG00000134242	5214	1.01957	673.973	473.143	1.6e-08	rs75746385	-113484	-113484	158	167	0.140572	1.63e-09	0.103086	0.0167976	0.0001	8.57e-06	4.15e-06	0.000331055
ENSG00000188761	5223	1.03851	747.398	482.192	1.56e-14	rs7511816	-212490	-212490	419	564	0.474747	4.57e-16	-0.0862108	0.0102857	0.0001	4.36e-12	3.35e-12	0.00031096
ENSG00000118655	5182	1.04005	711.353	477.412	2.42e-16	rs35024348	25079	25079	250	287	0.241582	2.97e-18	-0.0678008	0.00750587	0.0001	5.21e-14	4.47e-14	0.000327784
ENSG00000134262	5185	1.03331	718.509	478.975	2.1e-34	rs1539438	-17979	-17979	314	379	0.680976	1.66e-38	-0.0691464	0.0049156	0.0001	1.4e-32	2.64e-32	0.0003199
ENSG00000163349	5210	1.00995	537.806	445.588	0.000789654	rs75282508	259292	259292	43	43	0.0361953	0.000222637	0.0355896	0.0095747	0.340266	0.341378	0.0807339	0.000406171
ENSG00000235527	5210	1.04316	706.159	474.884	0.00483004	rs74112911	153242	153242	25	26	0.0218855	0.00267714	0.117453	0.0389358	0.964104	0.964296	0.18259	0.000332367
ENSG00000116774	5247	0.945535	297.985	376.509	0.00408378	rs7545583	103114	103114	27	28	0.023569	0.000589216	0.209201	0.0605142	0.720928	0.725319	0.146705	0.00063068
ENSG00000134207	5460	1.02338	710.507	484.872	3.55e-14	rs1683253	-57926	-57926	428	560	0.52862	1.36e-15	-0.111879	0.0135858	0.0001	1.41e-11	1.05e-11	0.000316647
ENSG00000197323	5858	1.02578	701.301	477.29	0.000153296	rs2798657	301456	301456	257	293	0.753367	5.74e-05	0.0138361	0.00341168	0.0959904	0.0951154	0.0271116	0.000322476
ENSG00000116752	5930	1.01519	704.269	473.115	8.63e-17	rs222498	21435	21435	426	570	0.479798	6.48e-19	-0.0378619	0.00410501	0.0001	3.8e-14	3.29e-14	0.000313788
ENSG00000175984	6058	0.995729	584.702	444.729	0.00144735	rs148919817	10112	10112	96	103	0.0867003	0.000453624	0.0669826	0.0189833	0.574143	0.573222	0.122218	0.000361879
ENSG00000213281	6154	1.01202	858.899	490.273	8.31e-34	rs14804	-9550	-9550	233	269	0.226431	5.32e-37	0.0534308	0.00389167	0.0001	3.08e-31	5.57e-31	0.000255515
ENSG00000009307	6304	1.04018	628.528	458.218	1.54e-12	rs8453	-41699	-41699	162	176	0.148148	1.73e-14	-0.0282057	0.00357614	0.0001	4.14e-10	2.81e-10	0.000371072
ENSG00000052723	6382	0.996285	727.884	473.86	0.00123361	rs12024056	60540	60540	15	16	0.013468	0.000568657	-0.0465173	0.0134178	0.59514	0.594491	0.125722	0.00029107
ENSG00000134198	6772	1.03086	716.953	472.141	2e-74	rs1419079	14030	14030	259	298	0.749158	1.04e-84	-0.250315	0.0106421	0.0001	9.23e-74	6.03e-73	0.00031891
ENSG00000233730	6758	1.03278	671.638	463.669	5.15e-06	rs1555262	12011	12011	294	355	0.298822	8.87e-07	-0.0652298	0.0131164	0.00249975	0.00282902	0.00105909	0.000341828
ENSG00000228035	6665	1.03218	568.776	454.246	4.16e-05	rs3908379	-186449	-186449	236	272	0.228956	8.02e-06	0.0712668	0.0158078	0.0194981	0.0204549	0.00675249	0.000403114
ENSG00000134259	6587	0.906647	175.982	317.694	0.00615063	rs1281689	642438	642438	333	398	0.335017	0.000357483	-0.0591879	0.0164753	0.689631	0.700742	0.143004	0.000967349
ENSG00000173218	6469	1.03695	636.948	463.638	2.2e-09	rs17034226	53886	53886	362	458	0.385522	1.11e-10	0.0868756	0.013202	0.0001	8.38e-07	4.43e-07	0.000363662
ENSG00000177551	6451	1.02144	794.731	479.586	0.000907656	rs624988	877250	877250	381	488	0.589226	0.000435798	-0.0906568	0.025614	0.511849	0.503807	0.110616	0.000281903
ENSG00000163393	6522	1.00151	762.073	467.847	1.34e-53	rs1565694	34072	34072	378	478	0.597643	1.75e-61	-0.134572	0.00712175	0.0001	8.58e-51	2.88e-50	0.000281312
ENSG00000173212	6454	1.01293	836.434	474.967	3.69e-19	rs72998762	-6934	-6934	33	34	0.0286195	1.57e-21	0.327012	0.0328611	0.0001	1.93e-16	1.9e-16	0.0002629
ENSG00000163399	6319	1.01822	917.563	488.778	0.00049221	rs2019425	879122	879122	207	241	0.797138	0.000252416	-0.0311605	0.00845747	0.361464	0.354732	0.0833117	0.000242464
ENSG00000203865	6274	1.01212	654.161	449.627	9.34e-08	rs7550944	11930	11930	18	21	0.0176768	5.03e-09	0.17479	0.0294115	0.00019998	5.41e-05	2.43e-05	0.000335542
ENSG00000116815	6138	0.978511	501.716	426.707	0.00138404	rs4659334	433723	433723	259	298	0.250842	0.00032484	-0.0458565	0.0126746	0.509049	0.511306	0.111871	0.000405369
ENSG00000143061	6091	1.03357	780.974	472.966	7.37e-09	rs12025781	-11320	-11320	264	302	0.254209	6.7e-10	-0.0395375	0.00628901	0.0001	3.79e-06	1.89e-06	0.000294478
ENSG00000134247	5794	0.940323	316.232	376.09	4.78e-14	rs1127655	77968	77968	430	547	0.539562	1.79e-19	-0.0650448	0.00693282	0.0001	6.85e-11	4.91e-11	0.000586701
ENSG00000134256	5733	0.954252	451.919	414.45	9.19e-05	rs76234348	5295	5295	74	77	0.0648148	8.17e-06	0.104953	0.0233004	0.050395	0.0479694	0.0147186	0.00042483
ENSG00000116830	5718	1.02083	701.726	469.478	2.92e-66	rs3820494	2387	2387	80	81	0.0681818	8.28e-76	0.423861	0.0194804	0.0001	1e-64	5.05e-64	0.000318835
ENSG00000134253	5688	1.01292	717.186	469.661	1.99e-50	rs3795655	-1297	-1297	318	400	0.6633	1.3e-57	-0.148414	0.00819483	0.0001	3.53e-48	1.11e-47	0.000306602
ENSG00000134258	5530	1.05021	738.762	478.303	2.41e-05	rs4659166	-32210	-32210	399	508	0.572391	7.36e-06	-0.0639222	0.0141195	0.0120988	0.0141173	0.00479199	0.000322437
ENSG00000271427	5531	1.00825	613.983	459.121	0.000494772	rs10923389	324986	324986	370	452	0.619529	0.000160156	0.0468824	0.0123322	0.261574	0.258398	0.0643221	0.000354447
ENSG00000198162	5534	1.00099	578.739	453.76	1.12e-13	rs55715012	-44411	-44411	277	314	0.26431	5.79e-16	0.0443049	0.00530592	0.0001	6.35e-11	4.55e-11	0.000369971
ENSG00000279513	5535	1.01704	746.088	484.168	0.000298675	rs182981966	-899685	-899685	37	37	0.0311448	0.000135667	-0.114856	0.0298819	0.194781	0.193138	0.0501872	0.00029741
ENSG00000183508	5916	0.904825	189.474	320.186	0.0129788	rs17229382	-580454	-580454	12	12	0.010101	0.00126255	0.22423	0.0691751	0.932407	0.929522	0.17719	0.000894183
ENSG00000196505	6208	1.02034	630.715	473.985	0.000109553	rs141008659	174960	174960	15	15	0.0126263	3.7e-05	0.0678602	0.0163118	0.059594	0.0626638	0.0187059	0.000354353
ENSG00000065183	6209	1.04176	590.537	468.126	1.36e-05	rs148603030	-57174	-57174	13	13	0.0109428	3.05e-06	-0.0896776	0.0190096	0.00659934	0.00643707	0.00230297	0.000396259
ENSG00000155761	6240	1.00463	441.089	447.621	6.34e-07	rs6428725	-173141	-173141	425	542	0.543771	4.61e-08	-0.0788178	0.0142142	0.00059994	0.00026881	0.000112259	0.000489376
ENSG00000092607	6089	0.92877	188.634	332.327	0.00347408	rs12741328	5284	5284	32	33	0.0277778	0.000197037	-0.191125	0.0509856	0.50465	0.516617	0.112757	0.000955406
ENSG00000231365	6273	1.02028	713.722	470.753	4.25e-111	rs12096448	375	375	252	292	0.245791	6.2e-127	-0.247352	0.00771839	0.0001	1.98e-110	3.02e-109	0.000313107
ENSG00000116874	6273	1.01708	732.015	475.825	5.13e-87	rs12086	-109418	-109418	217	249	0.209596	2.52e-98	-0.225622	0.00860305	0.0001	1.4e-85	1.22e-84	0.000303154
ENSG00000239873	6903	1.01354	931.643	468.334	0.00288606	rs12026186	531428	531428	250	250	0.210438	0.00138988	0.0611579	0.0190318	0.932307	0.930591	0.177356	0.000236354
ENSG00000240244	6796	1.00219	676.979	445.512	9.69e-05	rs4481896	-8287	-8287	122	126	0.106061	1.8e-05	0.0881002	0.0203603	0.0638936	0.0630571	0.0188119	0.000317146
ENSG00000260941	6790	1.01628	923.023	474.817	3.5e-07	rs12046880	12656	12656	176	193	0.162458	5.69e-08	-0.0967311	0.0175683	0.00029997	0.000281026	0.000117162	0.000240006
ENSG00000143067	6716	1.01553	933.389	476.34	2.64e-09	rs12079724	-23107	-23107	365	458	0.614478	2.42e-10	-0.0370355	0.00573773	0.0001	2.01e-06	1.03e-06	0.000236949
ENSG00000092621	6717	1.01525	1051	489.624	1.35e-30	rs146953046	87037	87037	20	21	0.0176768	1.63e-33	-0.353231	0.0273113	0.0001	5.48e-28	8.77e-28	0.000210307
ENSG00000134250	7615	0.99989	901.835	451.295	3.47e-12	rs115640286	-199394	-199394	49	49	0.0412458	2.87e-14	0.327797	0.0419374	0.0001	3.14e-09	2e-09	0.000236854
ENSG00000265808	7650	0.986306	853.034	444.245	4.42e-33	rs1376531432	437620	437620	328	307	0.741379	8.86e-40	-0.0776652	0.00541263	0.0001	9.59e-30	1.64e-29	0.000242779
ENSG00000274642	7634	1.03322	1115.83	470.755	4.68e-47	rs1376531432	417055	417055	328	307	0.741379	1.26e-53	-0.318995	0.0184464	0.0001	1.88e-45	5.41e-45	0.000205963
ENSG00000223804	7629	0.965789	801.987	438.11	1.45e-47	rs1287708927	-7614	-7614	242	281	0.238946	4.07e-58	-0.374417	0.0205574	0.0001	3.76e-43	1.01e-42	0.000246132
ENSG00000273727	7636	1.01025	1096.87	470.088	2e-15	rs141053509	44175	44175	407	406	0.657556	1.83e-17	-0.188023	0.0213622	0.0001	1.66e-12	1.31e-12	0.000199299
ENSG00000270231	7750	1.02182	1445.08	497.6	1.68e-154	rs1698691	4200	4200	384	487	0.409933	3.39e-167	0.326399	0.00798852	0.0001	1.25e-154	4.82e-153	0.000155175
ENSG00000275131	8470	1.03197	1826.92	484.48	1.09e-48	rs71246354	-206730	-206730	195	207	0.174242	5.68e-54	-0.1623	0.0093467	0.0001	7.31e-47	2.2e-46	0.000125465
ENSG00000273136	8616	0.985858	1807.56	477.428	1.43e-73	rs587672324	-390394	-390394	382	476	0.598639	7.96e-83	0.307306	0.0132754	0.0001	2.51e-69	1.44e-68	0.000114463
ENSG00000287979	10210	1.0255	2177.69	466.236	5.8e-121	rs1215118926	160369	160369	274	322	0.271044	1.51e-139	-0.718183	0.0206885	0.0001	1.31e-120	2.49e-119	0.0001038
ENSG00000226067	10578	0.993814	2449.04	487.355	3.28e-98	rs1209467082	-568879	-568879	248	279	0.234848	2.02e-108	-0.374368	0.0132512	0.0001	3.08e-94	3.32e-93	8.6e-05
ENSG00000281741	10577	0.992296	2625.33	490.613	6.04e-65	rs1288217747	45854	45854	163	181	0.847643	3.57e-71	-0.442126	0.0212177	0.0001	4.68e-61	2.12e-60	8e-05
ENSG00000277610	10823	1.02809	907.382	369.138	7.2e-05	rs1312365403	143115	143115	250	300	0.252525	1.6e-06	-0.0633699	0.0130611	0.0527947	0.0578281	0.0174226	0.000250494
ENSG00000285215	10937	0.944557	738.277	360.704	4.83e-14	rs1417256195	32192	32192	77	77	0.0648148	3.12e-20	0.308704	0.0321753	0.0001	1.39e-10	9.74e-11	0.000253979
ENSG00000233029	11675	1.10061	1487.85	390.148	0.000216477	rs11261232	-743082	-743082	385	479	0.596801	1.37e-05	0.0546678	0.0124558	0.229477	0.232911	0.0589345	0.000177203
ENSG00000171943	12572	1.04212	3600.83	468.917	3.76e-118	rs1311664345	190015	190015	371	454	0.617845	1.57e-135	-0.213854	0.00631652	0.0001	2.13e-119	3.99e-118	6.5e-05
ENSG00000188610	12577	1.09038	232.878	188.331	0.0178775	rs9440968	-316944	-316944	3	6	0.0167598	6.08e-05	-0.252884	0.0625683	0.979702	0.981836	0.185311	0.00110902
ENSG00000227082	13818	1.05568	2174.44	407.94	1.61e-11	rs1248315314	-356335	-356335	12	12	0.010101	9.47e-15	0.523165	0.0656359	0.0001	1.31e-08	7.98e-09	0.000110812
ENSG00000231752	14989	1.00903	5799.4	519.584	2.14e-10	rs1262932102	273084	273084	409	581	0.489091	9.89e-11	-0.0578052	0.00875927	0.0001	1.09e-06	5.72e-07	3.76e-05
ENSG00000272583	15015	1.05786	4680.76	478.239	1.58e-09	rs372900328	102867	102867	410	425	0.358234	1.48e-10	-0.101146	0.0154777	0.0001	3.65e-06	1.82e-06	5.17e-05
ENSG00000277702	7352	0.912481	1147.64	419.02	1.46e-06	rs368951356	988296	988296	145	159	0.134064	4.65e-08	0.12237	0.0220744	0.00349965	0.00302273	0.00112752	0.000150645
ENSG00000206737	8115	0.883063	636.868	360.513	5.5e-18	rs1281903359	831222	831222	412	579	0.511844	4.11e-26	0.200508	0.0179866	0.0001	1.8e-13	1.5e-13	0.000250938
ENSG00000232721	8120	1.02392	1858.97	452.498	1.69e-09	rs2319730	15489	15489	27	28	0.0238908	4.83e-11	0.268645	0.0400167	0.0001	2.3e-06	1.17e-06	0.00012118
ENSG00000223779	8122	1.02061	2051.11	475.431	3.42e-142	rs10127452	19830	19830	179	186	0.158974	5.97e-161	1.44371	0.0366146	0.0001	9.89e-142	2.84e-140	0.000109041
ENSG00000273213	8267	1.00801	2390.42	482.744	1.36e-06	rs2257918	-416510	-416510	496	511	0.430412	3.32e-07	-0.361542	0.0699439	0.00189981	0.00309675	0.00115358	9.1e-05
ENSG00000270872	8411	0.965342	1147.23	401.917	2.68e-31	rs1268742017	11467	11467	311	414	0.34922	2.1e-41	-0.312524	0.0212522	0.0001	2.8e-27	4.36e-27	0.000171884
ENSG00000232527	6565	1.01336	1846.53	467.503	0.000199843	rs1335528882	310506	310506	160	186	0.156566	6.5e-05	-0.0753846	0.0187272	0.30277	0.30242	0.0731255	0.00011921
ENSG00000207205	5154	1.04974	1360.01	472.705	2.29e-07	rs1232232173	121131	121131	20	20	0.016835	3.29e-08	-0.441375	0.0787142	0.0001	0.000203812	8.64e-05	0.000174992
ENSG00000233586	5146	0.959426	758.906	408.584	0.000213319	rs78140329	-878618	-878618	20	21	0.0212121	2.11e-05	-0.191454	0.044614	0.164184	0.16391	0.0435845	0.000256176
ENSG00000237343	5148	0.939301	981.574	441.09	3.32e-05	rs1446013126	273835	273835	9	10	0.0103306	4.46e-06	0.313033	0.0675243	0.0445955	0.0404463	0.0126016	0.000188563
ENSG00000266338	5107	0.962213	448.283	342.837	3.42e-10	rs1347454293	990464	990464	31	31	0.0260943	3.42e-15	-0.263219	0.0324539	0.0001	2.81e-07	1.55e-07	0.00043656
ENSG00000275291	4563	1.03723	1261.25	484.77	5.76e-06	rs1157680915	-701574	-701574	48	49	0.0416667	1.73e-06	-0.328691	0.0679708	0.00609939	0.00592559	0.00213147	0.000183785
ENSG00000278099	4068	0.856139	646.472	432.36	2.94e-13	rs1257285416	-4334	-4334	15	15	0.0126263	3.68e-16	-0.564515	0.0671227	0.0001	5.02e-09	3.16e-09	0.000229182
ENSG00000277918	4034	1.01155	1467.3	524.77	1.17e-157	rs1281903359	-37	-37	412	579	0.511844	7.01e-162	-1.43785	0.0362717	0.0001	2.87e-156	1.17e-154	0.000149421
ENSG00000287607	3748	1.00002	1317.83	517.053	0.000413707	rs1385992590	335369	335369	21	21	0.0176768	0.000311652	0.340733	0.0938926	0.421858	0.420326	0.0956461	0.000162141
ENSG00000196369	3783	1.01423	1308.52	502.692	4.76e-15	rs1449853253	-533252	-533252	52	53	0.0446128	5e-16	-0.262604	0.0313765	0.0001	4.29e-12	3.3e-12	0.000168542
ENSG00000215784	3781	0.797387	157.343	278.236	0.00363451	rs1334030432	51202	51202	13	13	0.0109428	5.13e-05	-0.27195	0.066614	0.510949	0.54194	0.117089	0.000787038
ENSG00000281571	4076	1.0225	1371.31	498.68	6.84e-08	rs7538573	924649	924649	432	433	0.364478	2.03e-08	0.111295	0.0195422	0.0001	7.54e-05	3.34e-05	0.000163763
ENSG00000272419	4075	1.01486	1233.11	481.86	3.7e-20	rs1222651268	-46374	-46374	398	543	0.457071	2.31e-22	0.108086	0.0106226	0.0001	2.59e-17	2.66e-17	0.000179097
ENSG00000276216	4152	0.875347	665.956	428.829	0.00013507	rs2943287	-5049	-5049	13	13	0.0109428	1.87e-05	0.296517	0.0686618	0.127887	0.122166	0.0337869	0.000234917
ENSG00000236140	4146	1.008	1110.93	467.956	5.44e-05	rs1395204296	-754838	-754838	24	27	0.0227273	1.48e-05	0.205612	0.0470299	0.0543946	0.0571	0.0172289	0.000195799
ENSG00000162825	4485	1.02589	1630.83	508.436	7.84e-11	rs1233536093	-24696	-24696	26	27	0.0227273	2.14e-11	0.230525	0.0336952	0.0001	8.38e-08	4.8e-08	0.000138723
ENSG00000270384	4477	1.00235	1481.85	496.245	1.96e-05	rs191721464	-150030	-150030	32	32	0.026936	8.6e-06	-0.204039	0.0454129	0.029697	0.0283635	0.00911817	0.000144953
ENSG00000270722	4438	1.01323	1133.02	471.545	7.83e-05	rs1251468926	-297455	-297455	49	51	0.0429293	2.41e-05	-0.188516	0.0442515	0.0822918	0.081715	0.023693	0.000194218
ENSG00000287374	4465	1.03165	1382.59	488.701	6.41e-07	rs1273554887	1635	1635	286	343	0.288721	1.71e-07	-0.0914103	0.0172529	0.00039996	0.000699014	0.000279853	0.00016567
ENSG00000275064	4462	1.01471	1400.92	487.991	1.29e-13	rs1457408910	-78185	-78185	300	358	0.301347	6.95e-15	-0.1298	0.0161981	0.0001	1.29e-10	9.08e-11	0.000157595
ENSG00000272150	4336	1.01158	1550.47	501.903	1.22e-13	rs1334320573	471795	471795	57	57	0.0479798	1.54e-14	0.224061	0.0283497	0.0001	1.45e-10	1.02e-10	0.000141417
ENSG00000117262	4356	0.981986	936.602	450.388	0.000217091	rs1443798627	511484	511484	4	7	0.0273438	5.21e-05	-0.123836	0.0303598	0.19788	0.190968	0.0497106	0.000218925
ENSG00000174827	4646	0.920583	752.124	423.877	0.00162234	rs3979098	434036	434036	260	309	0.260638	0.000378491	-0.0441537	0.0123429	0.734827	0.735271	0.148306	0.000234722
ENSG00000186141	5022	0.992244	1328.35	477.201	6.75e-13	rs2018027	15236	15236	363	447	0.376263	2.24e-14	0.0329168	0.00419271	0.0001	1.06e-09	6.97e-10	0.000158048
ENSG00000265491	5023	0.948422	1052.03	459.046	6e-14	rs1443798627	295377	295377	4	7	0.0273438	4.08e-16	-0.159252	0.0189661	0.0001	2.17e-10	1.5e-10	0.000179937
ENSG00000186364	5081	1.02707	1697.43	498.414	0.000653414	rs1217827118	-29469	-29469	177	222	0.19646	0.0003932	-0.0322434	0.00903926	0.658834	0.659234	0.136397	0.00013362
ENSG00000131788	5128	1.02015	1167.46	463.471	0.000179011	rs113110252	627875	627875	36	37	0.03125	5.32e-05	-0.050849	0.0124821	0.184582	0.180989	0.0474909	0.000191376
ENSG00000198483	5153	1.01536	1335.71	477.533	4.58e-14	rs147055033	-13318	-13318	11	12	0.010101	1.1e-15	0.537634	0.0650611	0.0001	4.23e-11	3.07e-11	0.000165525
ENSG00000143127	5191	0.90677	569.988	391.545	5.39e-08	rs74119688	-5288	-5288	169	185	0.844276	1.76e-10	-0.109113	0.0167693	0.0001	8.4e-05	3.71e-05	0.000298807
ENSG00000131779	5205	1.00017	1333.62	478.721	0.00110009	rs7544927	-915760	-915760	462	462	0.388889	0.000533843	0.0313371	0.00899416	0.770223	0.769538	0.153525	0.000160275
ENSG00000211451	5206	1.02226	1554.81	497.518	8.25e-06	rs2011376	-31311	-31311	12	13	0.0109428	3.47e-06	-0.205138	0.0437399	0.0108989	0.0114532	0.0039391	0.000144361
ENSG00000265241	5210	1.00182	1712.73	508.569	1.84e-07	rs80094349	-4750	-4750	20	23	0.0193603	7.92e-08	-0.0607666	0.0111619	0.00029997	0.000309909	0.000128637	0.000125264
ENSG00000271601	5300	0.995982	1208.22	463.574	5.49e-09	rs6424378	-52621	-52621	186	221	0.813973	3.2e-10	-0.0386318	0.00602799	0.0001	6.97e-06	3.4e-06	0.000175242
ENSG00000278431	5313	1.03482	1497.99	489.841	0.000113721	rs61815690	235575	235575	436	538	0.546326	5.15e-05	-0.0430322	0.0105435	0.141086	0.144858	0.0392209	0.00015395
ENSG00000272031	5334	0.985379	797.394	422.1	0.000892471	rs1334833868	91819	91819	77	81	0.0681818	0.000173437	0.0551279	0.014579	0.513249	0.516389	0.112733	0.000259163
ENSG00000121851	5334	0.994318	1154.85	464.223	0.000550206	rs1471751145	892490	892490	91	95	0.0799663	0.00019671	-0.0379755	0.0101294	0.468853	0.473155	0.105164	0.00018265
ENSG00000265972	5556	1.03041	1357.69	480.216	0.000961495	rs1196026478	556167	556167	21	22	0.0185185	0.000468761	0.139859	0.0397371	0.725527	0.718045	0.145651	0.000168259
ENSG00000287190	5875	0.897125	771.645	420.892	3e-05	rs2985424	-3633	-3633	418	539	0.453704	2.32e-06	-0.0578432	0.0121132	0.0450955	0.0350845	0.0110694	0.00021515
ENSG00000233396	5880	0.97768	1115.51	454.607	8.97e-75	rs9424915	2778	2778	399	498	0.419192	2.56e-88	-0.270929	0.0111786	0.0001	3.88e-70	2.3e-69	0.000181985
ENSG00000271425	6493	0.974113	715.22	409.187	1.5e-08	rs1259287941	-887946	-887946	58	59	0.0513937	8.12e-11	0.186815	0.0281736	0.00029997	1.46e-05	6.95e-06	0.000281467
ENSG00000264343	6493	0.981998	637.556	396.938	4.31e-06	rs868977990	-76618	-76618	56	58	0.0644444	8.49e-08	-0.150292	0.0276723	0.00339966	0.00307287	0.00114546	0.000321606
ENSG00000277406	6860	1.02647	1165.9	468.708	2.28e-10	rs1191907829	42561	42561	54	57	0.0479798	1.04e-11	-0.220521	0.0317199	0.0001	1.76e-07	9.84e-08	0.000194277
ENSG00000273768	7036	0.991997	1102.37	456.227	3.55e-93	rs1244742626	182	182	169	187	0.157407	9.56e-110	-0.636084	0.0223036	0.0001	2.04e-89	1.95e-88	0.000190336
ENSG00000287978	7063	0.993801	1043.02	452.344	1.74e-110	rs539469	7342	7342	195	221	0.186027	2.71e-131	-0.532952	0.0161695	0.0001	8.36e-107	1.17e-105	0.000201993
ENSG00000274428	7090	1.04175	1576.32	503.412	0.000103294	rs3929735	611816	611816	200	216	0.181818	5.88e-05	-0.214101	0.0528655	0.134087	0.136559	0.037228	0.000148468
ENSG00000276975	7323	1.00917	1156.62	468.777	1.98e-12	rs1298105666	-193940	-193940	11	12	0.0101695	4.52e-14	0.43528	0.0561469	0.0001	1.9e-09	1.23e-09	0.000188556
ENSG00000268043	8004	1.00419	1220.69	477.377	5.78e-61	rs142238263	9374	9374	424	569	0.478956	1.32e-68	0.224404	0.0110406	0.0001	4.06e-58	1.67e-57	0.000176688
ENSG00000227242	8153	1.02666	1294.48	478.097	5.37e-06	rs692963	19843	19843	280	317	0.733165	1.36e-06	0.0787977	0.0161267	0.00479952	0.00600081	0.00215731	0.000175055
ENSG00000230832	8065	0.976697	791.747	426.44	0.000575768	rs632861	-3753	-3753	284	326	0.274411	0.000108372	-0.0617155	0.0158248	0.378462	0.377602	0.0877374	0.000255807
ENSG00000286172	8056	1.01196	1509.3	494.134	0.000129608	rs7541090	330581	330581	438	589	0.495791	6.41e-05	-0.0491193	0.0121913	0.175182	0.173261	0.0457387	0.000145395
ENSG00000131791	8077	1.01532	1145.73	474.208	6.31e-23	rs112196423	5647	5647	32	32	0.026936	7.7e-26	0.161211	0.0145514	0.0001	3.66e-20	4.27e-20	0.00019295
ENSG00000237188	8076	1.00763	768.589	431.468	0.000189755	rs4950379	-6750	-6750	241	272	0.228956	3.02e-05	0.0616787	0.0146579	0.134887	0.133271	0.03645	0.000282764
ENSG00000180867	8067	1.02065	1000.87	460.902	2.03e-20	rs10900326	45509	45509	407	542	0.456229	1.3e-23	0.112547	0.0107131	0.0001	9.08e-18	9.53e-18	0.000223468
ENSG00000236806	8093	1.00371	1145.23	476.251	0.000757171	rs1175496687	-405152	-405152	38	39	0.0328283	0.000339376	-0.122131	0.0338654	0.579842	0.578283	0.123032	0.000188128
ENSG00000131778	8137	1.00572	1309.11	492.041	8.6e-23	rs9795495	-9731	-9731	407	541	0.455387	8.16e-25	-0.0904549	0.00836204	0.0001	8.75e-20	1e-19	0.00016532
ENSG00000131781	8139	1.01936	1086.7	470.472	1.78e-28	rs72691015	2154	2154	309	372	0.313131	2.2e-32	-0.158584	0.0125171	0.0001	6.39e-26	9.46e-26	0.000205238
ENSG00000116128	8159	1.02504	1077.51	473.039	9.52e-05	rs6666306	16196	16196	315	392	0.329966	3.1e-05	-0.0191137	0.00454907	0.089891	0.0910692	0.0260854	0.000209563
ENSG00000162836	8167	1.02837	1225.39	479.858	2.4e-87	rs33965274	-11979	-11979	375	478	0.402357	6.93e-98	0.23185	0.00887026	0.0001	1.24e-86	1.1e-85	0.000185608
ENSG00000265107	7946	1.00166	998.38	459.223	0.000308034	rs60133515	100037	100037	180	194	0.1633	9.24e-05	0.0816254	0.0207204	0.262674	0.264041	0.0654885	0.000214804
ENSG00000188092	7820	1.02737	1342.42	484.884	1.45e-10	rs375416800	18570	18570	48	48	0.040404	1.39e-11	0.111684	0.0161665	0.0001	1.26e-07	7.11e-08	0.000169063
ENSG00000215859	7392	1.0409	1245.77	484.881	2.01e-64	rs1284201770	5277	5277	302	361	0.304384	2.06e-71	-0.367941	0.0176173	0.0001	8.18e-64	4.01e-63	0.000187523
ENSG00000273059	7381	1.03254	1185.35	476.531	1.73e-06	rs149917114	447	447	251	295	0.751683	3.65e-07	-0.0699448	0.0135799	0.00129987	0.00165361	0.000635097	0.000193602
ENSG00000274372	7378	0.84141	627.348	420.548	6.03e-13	rs149917114	-957	-957	251	295	0.751683	3.58e-16	0.12645	0.0150288	0.0001	1.25e-08	7.63e-09	0.000226211
ENSG00000206791	7377	1.03193	1222.95	484.155	1.01e-12	rs1284201770	286	286	302	361	0.304384	5.39e-14	-0.118368	0.0153177	0.0001	6.35e-10	4.25e-10	0.000187407
ENSG00000206585	7306	0.700172	42.6023	138.321	0.000131219	rs1333679451	172775	172775	12	13	0.0113043	4.06e-14	0.728124	0.0937386	0.0359964	0.0289976	0.00930521	0.00205099
ENSG00000229828	7421	1.02332	1319.35	479.235	2.2e-07	rs200086940	940517	940517	125	128	0.107744	3.89e-08	0.133484	0.0239383	0.00039996	0.000237475	9.98e-05	0.000170517
ENSG00000263956	7400	0.744037	285.76	342.631	7.7e-32	rs3992721	-22842	-22842	159	173	0.145868	4.02e-49	-0.194444	0.0118882	0.0001	5.19e-22	6.54e-22	0.000360854
ENSG00000227733	7195	0.992157	1311.64	475.245	7.79e-08	rs372554712	-12087	-12087	16	16	0.013468	1.06e-08	0.340449	0.0585771	0.00029997	0.000110187	4.81e-05	0.000160029
ENSG00000199879	7164	1.0052	1530.47	494.754	4.26e-17	rs28728263	2466	2466	242	286	0.240741	1.73e-18	-0.136054	0.0149496	0.0001	5.56e-14	4.76e-14	0.000141246
ENSG00000238107	7076	1.00808	1477.49	493.07	1.02e-36	rs34741025	-18156	-18156	117	121	0.101852	5.57e-40	0.359392	0.0249693	0.0001	8.15e-34	1.6e-33	0.000147253
ENSG00000224481	7070	1.0168	1455.08	485.878	7.32e-35	rs34741025	-18871	-18871	117	121	0.101852	1.73e-38	0.326677	0.0232296	0.0001	3.19e-32	5.96e-32	0.000152427
ENSG00000283676	6854	1.04061	1181.34	460.111	6.8e-05	rs1168308742	100324	100324	424	572	0.518519	1.62e-05	-0.0538063	0.012366	0.0659934	0.0683594	0.0201986	0.000197624
ENSG00000202408	6854	1.01847	1312.4	471.039	0.000647339	rs587653458	-394554	-394554	27	28	0.023569	0.000263278	-0.143493	0.0390631	0.570443	0.564023	0.120705	0.000169616
ENSG00000272824	6764	1.01637	1546.43	489.931	2.29e-32	rs3009431	56590	56590	426	575	0.515993	1.93e-35	-0.169354	0.012661	0.0001	1.21e-29	2.05e-29	0.000143289
ENSG00000207340	6738	1.02354	1396.81	485.891	3.07e-26	rs1308765092	71273	71273	419	551	0.463805	6.27e-29	-0.151502	0.0127903	0.0001	1.26e-23	1.71e-23	0.000161139
ENSG00000238825	6728	1.02759	1424.19	476.316	7.19e-22	rs963357593	10660	10660	171	185	0.155724	1.54e-24	0.209498	0.019495	0.0001	3.23e-19	3.62e-19	0.00015943
ENSG00000201183	6709	1.01519	1143.4	459.184	0.00103698	rs1174407551	711034	711034	30	34	0.0286195	0.000379048	-0.117923	0.0329682	0.687631	0.688721	0.141041	0.000193286
ENSG00000231551	6665	1.02989	1345.3	477.172	5.25e-22	rs1468842124	2343	2343	421	556	0.468013	1.19e-24	-0.128222	0.0118997	0.0001	2e-19	2.26e-19	0.00016962
ENSG00000280649	6586	0.993838	1691.08	499.749	6.41e-08	rs1241254655	916950	916950	93	94	0.079258	1.96e-08	0.12001	0.0210498	0.0001	0.000115015	5.02e-05	0.000124601
ENSG00000274020	6508	1.03131	1205.23	461.711	4.6e-15	rs1168308742	-84726	-84726	424	572	0.518519	2.48e-17	-0.061322	0.00699817	0.0001	2.43e-12	1.9e-12	0.000189909
ENSG00000274210	6518	1.00671	1155.2	458.049	3.63e-07	rs1380509927	-60586	-60586	98	102	0.0858586	3.4e-08	-0.143354	0.025595	0.00019998	0.000396497	0.00016292	0.000187757
ENSG00000270629	6708	0.921138	522.711	364.867	1.19e-14	rs1259552033	-694	-694	116	175	0.207346	6.49e-21	-0.122026	0.0124734	0.0001	4.91e-11	3.54e-11	0.000338211
ENSG00000177144	6779	1.03206	1551.51	478.761	0.000507514	rs12042258	151256	151256	89	100	0.0900901	0.000224941	0.0738401	0.0198795	0.533547	0.530038	0.115035	0.000147763
ENSG00000275140	6741	1.01934	1961.75	507.472	1.48e-23	rs2762817	15013	15013	155	162	0.143617	6.4e-25	0.455958	0.0420455	0.0001	1.21e-20	1.44e-20	0.000113691
ENSG00000178104	6712	1.02021	1383	462.198	7.72e-67	rs1747906	140595	140595	337	402	0.338384	1.2e-77	0.116443	0.00526347	0.0001	5.65e-65	2.85e-64	0.000161571
ENSG00000254539	6323	0.979181	857.307	417.756	0.000205556	rs1422657080	-626747	-626747	43	43	0.0361953	2.48e-05	0.147819	0.0347476	0.171483	0.169146	0.0447905	0.000237619
ENSG00000269713	6247	1.00258	1592.26	482.365	9.6e-95	rs78647780	199	199	439	568	0.521886	1.19e-105	-0.185787	0.00670876	0.0001	8.89e-92	8.99e-91	0.000134972
ENSG00000274265	6079	1.0286	1486.67	478.685	4.53e-32	rs138495517	517798	517798	247	247	0.207912	6.69e-36	-0.157929	0.011715	0.0001	1.04e-29	1.78e-29	0.000153066
ENSG00000272755	6022	1.02983	1611.88	493.171	7.26e-34	rs1249704158	374953	374953	246	246	0.207071	7.41e-37	-0.2517	0.0183761	0.0001	1.48e-31	2.7e-31	0.000141549
ENSG00000215861	6016	1.03123	1535.28	488.23	8.4e-61	rs322041	-194490	-194490	437	563	0.526094	6.12e-67	-0.286463	0.0143284	0.0001	2.13e-59	9.18e-59	0.00014906
ENSG00000286219	5971	1.01086	1146.33	455.012	7.59e-13	rs1179092726	259841	259841	22	22	0.0185185	6.06e-15	-0.450289	0.0560611	0.0001	6.91e-10	4.61e-10	0.00019096
ENSG00000271383	6004	0.990921	1036.94	449.641	7.55e-11	rs1304811997	117489	117489	151	159	0.133838	1.02e-12	-0.153962	0.0210838	0.0001	9.11e-08	5.2e-08	0.000201849
ENSG00000275557	5915	1.0079	1558.68	501.895	8.42e-17	rs1481147322	-538880	-538880	350	414	0.348485	6.26e-18	0.115535	0.0129253	0.0001	1.04e-13	8.73e-14	0.000139526
ENSG00000206828	5948	1.0269	1124.56	465.684	5.73e-08	rs1401634495	5598	5598	32	32	0.026936	5.25e-09	-0.244039	0.0411157	0.0001	4.91e-05	2.22e-05	0.000201605
ENSG00000277147	5965	1.01803	1357.52	489.991	1.12e-49	rs2988761	203	203	166	177	0.14899	1.8e-54	-0.261797	0.0149879	0.0001	2.25e-47	6.91e-47	0.000163822
ENSG00000233030	6196	0.982488	859.183	436.116	7.76e-13	rs12565287	-1166	-1166	68	72	0.0606061	1.63e-15	-0.215087	0.0261951	0.0001	9.73e-10	6.43e-10	0.000238927
ENSG00000203814	6211	0.933448	434.246	363.358	1.99e-05	rs4578255	-18098	-18098	18	18	0.0151515	2.03e-07	-0.195459	0.0371259	0.0125987	0.0121415	0.00416005	0.000420012
ENSG00000183598	6208	0.968017	534.367	386.226	0.000413255	rs1408415	-862148	-862148	368	368	0.309764	3.01e-05	-0.0780095	0.0185361	0.212479	0.211129	0.0542191	0.000371338
ENSG00000270882	6169	0.661245	31.0247	117.461	0.0339585	rs1453466007	-771291	-771291	13	19	0.0192698	5.36e-06	0.21367	0.0464873	0.773723	0.794501	0.157236	0.00239304
ENSG00000220323	6153	1.02085	1420.88	495.951	0.000851675	rs1310777739	-365345	-365345	13	14	0.0118044	0.00050646	-0.150896	0.0431311	0.693031	0.693964	0.141912	0.000157485
ENSG00000261716	6158	1.01589	1202.15	480.263	6.88e-05	rs1489156650	-280851	-280851	74	79	0.0664983	2.48e-05	-0.0715572	0.0168215	0.0751925	0.0757978	0.0221638	0.000184128
ENSG00000270276	6162	1.00742	1391.81	498.32	0.00017783	rs1322413043	201570	201570	27	27	0.0245455	9.67e-05	0.216814	0.0551936	0.219778	0.216229	0.0553722	0.000156086
ENSG00000264207	6162	0.994632	1193.74	484.316	1.41e-42	rs7531664	-17303	-17303	152	161	0.135522	3.44e-47	-0.209521	0.013137	0.0001	2.73e-39	6.4e-39	0.000176826
ENSG00000184678	6143	0.973781	809.535	439.971	0.000651679	rs1371419298	-323689	-323689	14	15	0.0126476	0.000160814	0.110878	0.0291739	0.416458	0.423052	0.0961279	0.000248484
ENSG00000184260	6143	1.00868	976.263	457.899	0.000376715	rs4970968	752965	752965	369	461	0.611953	0.000114194	0.0380122	0.00977962	0.29887	0.303744	0.0733714	0.000223141
ENSG00000178096	6142	1.0165	1090.58	471.253	0.000100567	rs192267029	841902	841902	12	16	0.0135593	3.19e-05	-0.14352	0.0342102	0.0978902	0.0994129	0.0281992	0.000203231
ENSG00000184270	6141	0.962784	833.984	444.895	0.000194139	rs150253674	927623	927623	22	22	0.0185185	4.09e-05	-0.161317	0.0390001	0.163984	0.162687	0.0433124	0.000235
ENSG00000159164	6109	0.958282	842.836	447.617	1.69e-05	rs1328141749	-244789	-244789	79	96	0.919192	2.34e-06	0.0352814	0.00739183	0.0188981	0.0171843	0.00574878	0.000230035
ENSG00000143368	6101	0.988107	1052.48	473.951	9.49e-08	rs1312328386	318865	318865	9	12	0.2	1.26e-08	0.130544	0.0225842	0.00019998	0.000111992	4.89e-05	0.000197592
ENSG00000014914	6076	1.00408	1087.88	477.073	1.07e-11	rs7518476	-31746	-31746	12	12	0.010101	5.03e-13	0.349213	0.0471489	0.0001	1.08e-08	6.63e-09	0.000198208
ENSG00000264522	6122	0.896561	394.889	372.063	0.000192817	rs74124915	538911	538911	11	12	0.010101	7.18e-06	0.0948358	0.0209226	0.10139	0.0998226	0.0282992	0.000419769
ENSG00000136631	5892	1.03094	901.904	458.148	3.58e-07	rs1371419298	-504286	-504286	14	15	0.0126476	3.36e-08	0.0837418	0.0149455	0.00029997	0.000248281	0.000104175	0.000253566
ENSG00000285184	5892	0.932857	468.601	387.674	3.24e-119	rs72692857	-38049	-38049	143	159	0.133838	5.09e-165	-0.464711	0.0115148	0.0001	9.32e-109	1.36e-107	0.000388646
ENSG00000023902	5680	1.01243	1045.94	485.737	6.01e-06	rs4926409	-10912	-10912	188	215	0.180976	1.86e-06	0.0234088	0.00485566	0.00529947	0.00585372	0.00210732	0.000210013
ENSG00000285554	5617	1.01854	928.682	474.227	7.07e-13	rs7540847	-118213	-118213	151	168	0.141414	1.96e-14	0.124781	0.0158563	0.0001	4.4e-10	2.99e-10	0.000239727
ENSG00000143401	5447	0.978083	824.331	467.459	0.00149618	rs1238297492	-872373	-872373	15	17	0.0143339	0.000649622	0.0731371	0.0213223	0.715528	0.717249	0.145542	0.000246493
ENSG00000118298	5414	1.02613	994.865	489.527	2.87e-14	rs75323812	207194	207194	45	45	0.0378788	1.47e-15	-0.229249	0.0278727	0.0001	1.5e-11	1.11e-11	0.000227505
ENSG00000276110	5414	1.00367	806.816	464.841	0.000864375	rs1303177526	-599494	-599494	118	122	0.103215	0.000333886	0.0756804	0.0209601	0.50495	0.500497	0.110031	0.000266999
ENSG00000118292	5422	0.949744	461.426	409.109	0.00174409	rs75067938	618363	618363	109	115	0.0968013	0.000325666	0.0751218	0.0207673	0.565943	0.576839	0.122795	0.000411542
ENSG00000117362	5424	0.865213	442.285	409.454	2.19e-05	rs1371419298	-706587	-706587	14	15	0.0126476	1.11e-06	0.0802261	0.0162821	0.0246975	0.0189456	0.00629539	0.00034379
ENSG00000159208	5415	1.02669	985.901	490.396	1.02e-12	rs12046899	81448	81448	226	261	0.219697	7.88e-14	-0.0968514	0.012621	0.0001	5.74e-10	3.86e-10	0.000229855
ENSG00000266472	5405	0.9967	854.164	476.188	2.83e-42	rs7513247	223220	223220	371	468	0.606061	1.26e-47	0.0940168	0.00586113	0.0001	3.24e-39	7.59e-39	0.000248277
ENSG00000117360	5371	0.955112	385.726	391.195	0.00336069	rs1487307461	10755	10755	26	26	0.0326633	0.000575322	0.0507041	0.014639	0.741826	0.743322	0.149524	0.000498758
ENSG00000163125	5428	1.01196	941.337	492.544	1.72e-11	rs1097068	-5223	-5223	357	456	0.383838	1.94e-12	-0.0237123	0.00329006	0.0001	1.3e-08	7.89e-09	0.00023311
ENSG00000143374	5331	1.00945	792.519	472.682	3.84e-30	rs1122967	-200989	-200989	404	542	0.543771	3.87e-34	0.0597995	0.00457264	0.0001	1.7e-27	2.67e-27	0.000275341
ENSG00000143369	5344	1.0384	861.993	480.653	1.94e-42	rs141248191	-66	-66	42	43	0.0361953	2.21e-47	0.382448	0.0239189	0.0001	5.34e-41	1.32e-40	0.000269563
ENSG00000228126	5342	1.00575	676.176	458.517	4.67e-10	rs34696422	-107842	-107842	99	104	0.0875421	1.43e-11	0.133393	0.0193218	0.0001	2.89e-07	1.59e-07	0.00032006
ENSG00000143382	5328	0.963259	423.68	407.493	7.76e-11	rs13374465	-115736	-115736	398	505	0.425084	7.28e-14	-0.109073	0.014193	0.0001	6.29e-08	3.64e-08	0.000463062
ENSG00000237781	5324	0.979566	714.615	461.744	2.82e-06	rs112999255	379170	379170	17	18	0.0151515	4.17e-07	-0.245404	0.0478934	0.00259974	0.00230235	0.000870789	0.000285316
ENSG00000203804	5301	0.978057	485.001	424.266	0.000435495	rs76056107	573270	573270	22	22	0.0185185	7.33e-05	-0.166756	0.0417282	0.19968	0.199084	0.0515305	0.000418893
ENSG00000277452	5276	1.04435	702.049	465.475	0.000256172	rs796786321	242789	242789	13	13	0.0109428	8.34e-05	-0.244639	0.0617038	0.146685	0.149343	0.0402831	0.000335151
ENSG00000274963	5280	1.02403	830.624	485.74	0.000817344	rs992584863	572504	572504	23	23	0.0193603	0.00042229	0.163278	0.046022	0.484952	0.481378	0.106602	0.00027125
ENSG00000143384	5265	0.982624	573.648	444.963	0.000146964	rs35661734	-920	-920	49	49	0.0412458	2.93e-05	-0.0383305	0.00909486	0.0853915	0.0850501	0.0245453	0.000357947
ENSG00000253047	5216	1.03063	744.571	475.143	1.61e-05	rs4971038	786342	786342	293	342	0.287879	4.34e-06	-0.0639032	0.0137667	0.010299	0.0102555	0.00355303	0.000306934
ENSG00000276103	5177	1.03396	769.736	481.545	0.00181073	rs2221732	-806771	-806771	28	28	0.023569	0.000964489	-0.11998	0.0361496	0.739526	0.740496	0.149105	0.000299028
ENSG00000143420	5147	0.982589	662.172	463.635	1.11e-09	rs9803935	-49467	-49467	441	590	0.496633	5.06e-11	0.0206775	0.00308343	0.0001	9.51e-07	5e-07	0.000310076
ENSG00000143457	4921	0.99693	509.298	450.398	0.00049567	rs10888421	-959381	-959381	141	173	0.148116	0.000138598	0.0266925	0.00695431	0.223478	0.224427	0.0570705	0.000416577
ENSG00000143452	4908	1.03692	642.163	477.728	1.49e-07	rs200546248	88752	88752	257	302	0.254637	2.39e-08	0.0864427	0.0152581	0.00019998	6.68e-05	2.98e-05	0.000360691
ENSG00000163131	4770	1.00776	535.901	463.411	7.49e-44	rs72704656	89873	89873	356	445	0.374579	1.01e-50	0.190456	0.0114107	0.0001	1.94e-41	4.89e-41	0.000405631
ENSG00000143387	4782	1.02685	584.482	474.423	4e-62	rs3894771	7907	7907	441	592	0.501683	2.45e-70	0.183066	0.00885613	0.0001	6.15e-61	2.78e-60	0.000387819
ENSG00000143437	4851	0.983107	535.613	468.041	3.49e-46	rs12725806	-83015	-83015	436	582	0.489899	6.38e-53	-0.074102	0.00432144	0.0001	9.93e-43	2.62e-42	0.000383789
ENSG00000143379	4866	1.01323	585.882	478.966	2.76e-06	rs1312328386	-679595	-679595	9	12	0.2	6.59e-07	0.0799944	0.0158934	0.00119988	0.00147641	0.000569994	0.00037556
ENSG00000259357	4907	1.01334	563.067	465.767	0.00219999	rs114930931	-431433	-431433	12	12	0.010101	0.000987809	-0.207476	0.0626404	0.706129	0.705604	0.143757	0.000390866
ENSG00000143418	4936	0.931154	307.148	401.859	5.26e-35	rs4451553	-10151	-10151	344	426	0.358586	2.26e-46	0.0674986	0.00427868	0.0001	2.57e-30	4.48e-30	0.000590366
ENSG00000143412	4959	1.02519	597.973	479.488	7.57e-15	rs12059949	-32214	-32214	352	439	0.369529	1.67e-16	0.117654	0.0138185	0.0001	2.32e-12	1.81e-12	0.000377712
ENSG00000143409	4987	1.0095	562.739	471.17	5.04e-25	rs59942146	-6542	-6542	79	82	0.0690236	2.15e-28	-0.134415	0.0114745	0.0001	1.76e-22	2.27e-22	0.00038779
ENSG00000143363	4987	1.01109	673.207	497.311	2.42e-08	rs138602074	25794	25794	14	14	0.0117845	6.32e-09	0.113653	0.0192538	0.0001	1.44e-05	6.84e-06	0.00032531
ENSG00000163141	4963	1.02245	613.879	485.675	0.000128388	rs117153262	-5918	-5918	36	36	0.030303	5.47e-05	0.124055	0.0305023	0.070493	0.0708735	0.0208638	0.000365744
ENSG00000143443	4932	1.02604	599.993	480.763	2.07e-10	rs3806387	11248	11248	215	244	0.794613	1.69e-11	0.0706594	0.0102734	0.0001	8.1e-08	4.64e-08	0.000377133
ENSG00000213190	4910	1.06125	558.649	472.384	0.00023581	rs73005616	-876558	-876558	15	15	0.0128425	8.56e-05	-0.0803261	0.0202929	0.10199	0.105911	0.029799	0.000436217
ENSG00000197622	4903	0.964945	383.918	427.138	0.000298985	rs7366148	-25803	-25803	209	236	0.801347	4.85e-05	0.0249562	0.00609296	0.117488	0.118825	0.0329612	0.000513069
ENSG00000143458	4903	1.01993	523.527	461.955	2.31e-07	rs2902811	-32534	-32534	258	301	0.746633	2.31e-08	-0.0499274	0.00880257	0.00029997	0.000100316	4.4e-05	0.000426502
ENSG00000261168	4825	1.02462	646.263	488.144	3.31e-10	rs11204769	-55888	-55888	198	220	0.814815	4.03e-11	-0.0739762	0.0109724	0.0001	1.45e-07	8.17e-08	0.000349061
ENSG00000143434	4806	1.0093	560.025	470.881	1.25e-27	rs11204782	-1073	-1073	249	288	0.242424	2.17e-31	0.0626751	0.00504003	0.0001	4.15e-25	5.94e-25	0.000389497
ENSG00000163156	4798	1.01795	445.882	443.065	0.0021026	rs6665912	-585048	-585048	219	244	0.205387	0.000693015	0.0198059	0.00580457	0.59874	0.600823	0.126759	0.000498595
ENSG00000163155	4779	1.04183	552.198	470.82	0.000154138	rs12122920	450310	450310	426	567	0.522727	5.14e-05	-0.0184012	0.00450764	0.0707929	0.0722174	0.0212313	0.000423825
ENSG00000163157	4790	1.0085	636.666	491.486	0.00256077	rs149548009	-584683	-584683	16	17	0.0143098	0.00158511	-0.13372	0.0421193	0.80292	0.802074	0.158431	0.000342008
ENSG00000163159	4795	1.01409	639.753	489.229	0.000121858	rs144694404	658779	658779	10	12	0.010101	5.5e-05	0.0708408	0.0174236	0.0707929	0.0719009	0.0211425	0.00034459
ENSG00000143398	4810	0.947848	286.565	395.145	2.46e-23	rs4971015	21950	21950	316	381	0.679293	3.04e-31	0.0473525	0.00381855	0.0001	8.08e-20	9.28e-20	0.000659539
ENSG00000159352	4969	1.04109	597.455	473.029	6.3e-06	rs744459	114231	114231	60	62	0.0521886	1.43e-06	0.0396885	0.00813987	0.00289971	0.00293323	0.00109579	0.000391113
ENSG00000143373	5078	1.01279	598.725	472.515	7.53e-05	rs72696944	900190	900190	12	12	0.010101	2.35e-05	0.0820182	0.0192264	0.0424958	0.0421218	0.0130787	0.00036715
ENSG00000232671	5082	1.0031	635.802	482.836	0.000131035	rs1621016	67860	67860	132	144	0.121212	5.32e-05	0.0598847	0.0147001	0.0792921	0.0792179	0.0230415	0.000338376
ENSG00000143393	5189	0.999862	572.435	467.135	3.65e-06	rs12745008	-39519	-39519	53	54	0.0454545	6.56e-07	0.0434223	0.00862581	0.00259974	0.00209074	0.000793999	0.000373098
ENSG00000273481	5189	1.06321	556.827	455.494	0.00145327	rs35463346	-111446	-111446	24	24	0.020202	0.000532752	-0.152377	0.0437271	0.531247	0.525789	0.114362	0.000439402
ENSG00000237976	5165	1.02185	661.198	485.704	0.0037576	rs74126341	823790	823790	19	21	0.0176768	0.00226693	-0.126435	0.0412176	0.912409	0.913743	0.174827	0.000339129
ENSG00000143390	5164	1.0464	638.426	479.726	4.05e-07	rs2233854	-4516	-4516	153	167	0.140572	7.83e-08	-0.039272	0.00721079	0.00039996	0.000172471	7.38e-05	0.000370138
ENSG00000143416	5140	0.969842	355.807	412.098	0.00309863	rs1752380	2562	2562	421	565	0.524411	0.000716577	0.0495893	0.0145731	0.675932	0.680843	0.139833	0.000560059
ENSG00000159377	5105	0.997176	609.503	476.424	8.2e-05	rs1353437	774889	774889	12	13	0.0109428	2.8e-05	0.0766018	0.018128	0.050195	0.0492494	0.015075	0.000348295
ENSG00000143442	5085	1.00078	563.061	465.783	6.21e-07	rs4246527	-28023	-28023	188	204	0.828283	8.21e-08	-0.0257911	0.00474335	0.00039996	0.00034734	0.00014341	0.000380093
ENSG00000143375	5112	1.01679	659.192	479.094	4.8e-08	rs72710170	-9977	-9977	100	104	0.0875421	7.03e-09	-0.113764	0.0193334	0.0001	2.64e-05	1.22e-05	0.000336422
ENSG00000143367	5157	1.01849	618.766	471.704	9.98e-12	rs55840963	11584	11584	229	260	0.218855	3.42e-13	-0.0456466	0.00611667	0.0001	4.32e-09	2.73e-09	0.000359737
ENSG00000232536	5156	0.998685	568.871	460.919	0.000111119	rs2298263	-308361	-308361	139	153	0.128788	2.92e-05	-0.0702109	0.0166538	0.0609939	0.0615173	0.0184093	0.000374441
ENSG00000207606	5150	0.994858	472.821	442.088	0.00489362	rs10305695	-709157	-709157	37	37	0.0311448	0.00188723	0.115644	0.0370314	0.90291	0.902553	0.173148	0.000446606
ENSG00000223861	5200	0.924693	348.086	409.415	0.00325903	rs115271216	38491	38491	276	295	0.751683	0.00073457	-0.0539262	0.01588	0.70093	0.709104	0.144305	0.00051249
ENSG00000143376	5184	1.02042	645.297	479.493	0.000885423	rs12141652	132228	132228	150	168	0.144082	0.000423356	0.0202658	0.00571327	0.427057	0.425428	0.0965542	0.000346401
ENSG00000227045	5290	1.02994	582.672	461.379	0.00221652	rs72710170	-200493	-200493	100	104	0.0875421	0.000942336	0.0694087	0.020871	0.719228	0.714559	0.145096	0.00039162
ENSG00000178796	5280	1.00567	617.774	473.717	1.21e-05	rs61501378	15883	15883	205	227	0.191077	3.04e-06	-0.0590136	0.0125087	0.00689931	0.00722213	0.00256362	0.000350249
ENSG00000159409	5262	0.982975	523.555	450.056	7.16e-07	rs2275920	10934	10934	205	229	0.192761	5.79e-08	0.0241449	0.00438779	0.00059994	0.00043174	0.00017665	0.000392508
ENSG00000269621	5281	1.0118	600.51	465.868	5.84e-18	rs2275921	-27791	-27791	209	232	0.195286	1.55e-20	0.145057	0.0149873	0.0001	2.36e-15	2.19e-15	0.000365257
ENSG00000143450	5285	1.03602	642.493	473.767	0.000286728	rs71625138	30319	30319	72	75	0.0631313	0.000109327	-0.0907649	0.0232865	0.157184	0.155615	0.0417144	0.00035981
ENSG00000143436	5286	0.967416	433.424	428.681	9.75e-08	rs75245025	-19943	-19943	139	144	0.121212	2.25e-09	0.0472233	0.0077643	0.0001	5.95e-05	2.67e-05	0.000457153
ENSG00000268288	5280	1.01728	643.487	476.731	2.9e-11	rs7521817	2524	2524	432	572	0.481481	1.51e-12	0.0804488	0.0111055	0.0001	1.36e-08	8.27e-09	0.000345005
ENSG00000249602	5277	1.03069	667.031	480.421	1.55e-13	rs1623480	4546	4546	434	576	0.484848	5.27e-15	0.0838194	0.0104105	0.0001	5.04e-11	3.64e-11	0.000342653
ENSG00000203288	5303	1.02234	515.984	444.696	1.79e-15	rs6673002	-20006	-20006	167	183	0.15404	1.97e-18	-0.100848	0.0111011	0.0001	4.92e-13	4.01e-13	0.000435015
ENSG00000182134	5302	1.02505	668.623	475.859	1.15e-05	rs3811414	-647	-647	192	217	0.81734	3.02e-06	-0.029821	0.00631893	0.00579942	0.0066973	0.00239165	0.000337704
ENSG00000269489	5304	1.02158	607.59	467.954	1.41e-05	rs9017	8152	8152	367	439	0.630471	3.15e-06	-0.0538862	0.0114398	0.00739926	0.00761884	0.00269369	0.000368832
ENSG00000234614	5442	1.01113	660.994	475.853	2.89e-07	rs41315573	-312274	-312274	14	14	0.0117845	4.74e-08	-0.322903	0.0582881	0.0001	0.000172741	7.39e-05	0.000331346
ENSG00000159445	5581	0.999999	580.276	465.485	2.5e-29	rs1060870	-19453	-19453	394	502	0.577441	1.06e-33	0.109402	0.00843088	0.0001	1.45e-26	2.2e-26	0.000368172
ENSG00000197747	5661	1.04004	720.456	489.085	5.99e-54	rs6684312	-121686	-121686	286	339	0.285354	2.83e-59	-0.498232	0.0270062	0.0001	4.09e-53	1.46e-52	0.000323634
ENSG00000163191	5826	0.984142	581.273	470.077	0.000906487	rs3122302	-10068	-10068	74	80	0.0673401	0.000380547	0.101466	0.0283757	0.416558	0.417546	0.0951245	0.000354494
ENSG00000159450	5990	1.00084	575.71	464.314	6.03e-22	rs61813877	463626	463626	354	433	0.364478	3.21e-25	0.263489	0.0241267	0.0001	3.35e-19	3.76e-19	0.000371797
ENSG00000203782	6165	1.03424	633.567	471.537	9.28e-10	rs12760683	-10529	-10529	246	278	0.234007	5.95e-11	0.0977118	0.0146267	0.0001	3.55e-07	1.94e-07	0.000363497
ENSG00000197956	5927	1.02462	733.458	492.609	1.18e-12	rs73026308	2757	2757	14	15	0.0126263	1.04e-13	0.785348	0.102875	0.0001	5.11e-10	3.45e-10	0.000307571
ENSG00000196154	5912	1.02374	742.604	492.358	2.32e-05	rs6696893	-43132	-43132	131	145	0.877946	9.53e-06	0.0848151	0.0189733	0.0130987	0.0153624	0.00518256	0.000303205
ENSG00000188643	5894	0.884323	246.101	368.52	0.00113629	rs112780312	211393	211393	270	319	0.268519	8.26e-05	-0.0741734	0.0186976	0.284472	0.298202	0.0723074	0.000651595
ENSG00000189171	5810	0.99897	559.773	460.603	0.000445873	rs115474664	-518686	-518686	12	12	0.010101	0.000145448	-0.249729	0.0652704	0.220678	0.221348	0.0564392	0.000380771
ENSG00000160679	5809	1.06071	657.956	477.371	0.000607454	rs34629044	529621	529621	13	13	0.0109428	0.000269413	0.0657722	0.0179347	0.30307	0.301643	0.0729906	0.000369978
ENSG00000272030	5811	0.940198	354.185	406.915	4.35e-06	rs28580554	-23	-23	403	518	0.563973	1.24e-07	-0.0616189	0.0114959	0.00429957	0.00232079	0.000877161	0.00052368
ENSG00000143553	5761	0.985602	504.669	444.231	0.00296357	rs149532521	381508	381508	17	17	0.0143098	0.00106239	0.0760093	0.0230937	0.782422	0.780975	0.155248	0.000409669
ENSG00000143621	5762	1.02273	677.431	477.504	0.000432555	rs957448176	173394	173394	12	12	0.010118	0.000184484	0.0634089	0.0168394	0.247075	0.244248	0.061377	0.000331639
ENSG00000169418	5775	1.00062	610.528	462.421	0.00315131	rs55900922	777810	777810	12	12	0.010101	0.00143288	0.248112	0.0774254	0.851915	0.854271	0.166071	0.000350421
ENSG00000143624	5697	0.961751	478.835	433.196	0.000163766	rs2339384	-851689	-851689	17	17	0.0143098	2.61e-05	0.0765146	0.0180392	0.0821918	0.084518	0.0244102	0.000408259
ENSG00000143554	5735	1.02234	741.329	481.513	5.96e-05	rs181694482	-256680	-256680	14	14	0.0117845	2.16e-05	-0.142027	0.0331443	0.0384962	0.0399491	0.012465	0.000302802
ENSG00000223599	5661	0.927653	484.776	428.681	0.0013864	rs7411976	556552	556552	22	22	0.0185185	0.000336053	-0.141299	0.0391522	0.512749	0.525359	0.114299	0.00037078
ENSG00000284738	5532	1.03062	767.39	482.04	2.48e-15	rs12032914	-8999	-8999	284	352	0.296296	5.77e-17	0.0995085	0.0114993	0.0001	8.21e-13	6.6e-13	0.000297799
ENSG00000143614	5532	1.02655	759.715	476.608	1.23e-05	rs12133923	-122597	-122597	426	592	0.501683	3.31e-06	-0.0168305	0.00358098	0.00679932	0.00809219	0.00284724	0.000298185
ENSG00000198837	5526	1.02198	784.406	476.62	5.2e-55	rs113191295	-6572	-6572	67	71	0.0597643	5.59e-62	0.14892	0.00783953	0.0001	3e-53	1.07e-52	0.000285953
ENSG00000160741	5499	0.997834	733.592	471.811	0.00031143	rs114300860	-9688	-9688	15	15	0.0126263	0.000116183	-0.0938267	0.0241661	0.208179	0.205139	0.0529027	0.000289819
ENSG00000282386	5482	1.01948	801.897	485.623	0.000479316	rs142713870	-837	-837	18	18	0.0151515	0.000234009	-0.156962	0.042375	0.312769	0.310096	0.0746503	0.000278197
ENSG00000273026	5483	1.03918	815.394	486.243	0.000193752	rs909772325	-475334	-475334	18	18	0.0157343	8.7e-05	0.186852	0.0472532	0.134187	0.133456	0.0364901	0.00028544
ENSG00000143578	5484	1.03578	753.349	476.322	1.12e-10	rs11264736	-881	-881	419	579	0.487374	6.84e-12	0.0732658	0.0104415	0.0001	4.66e-08	2.72e-08	0.000306722
ENSG00000143570	5484	1.015	844.924	489.305	3.23e-08	rs72694268	-4072	-4072	15	15	0.0126263	6.53e-09	0.231406	0.0392392	0.00019998	2.32e-05	1.08e-05	0.000261449
ENSG00000143543	5444	0.935832	485.863	423.478	0.00264256	rs1386821	431898	431898	188	201	0.169192	0.000693015	0.0261273	0.00765721	0.742726	0.746923	0.150037	0.000377645
ENSG00000272654	5444	0.994202	874.332	489.799	9.81e-06	rs12564669	15877	15877	283	352	0.296296	3.51e-06	-0.0366698	0.00782333	0.00959904	0.00879821	0.0030786	0.00024118
ENSG00000285641	5427	1.02951	836.362	488.375	0.000678117	rs11265614	460410	460410	27	28	0.023569	0.000356656	0.149757	0.0416786	0.425457	0.418621	0.0953352	0.000272594
ENSG00000143545	5425	0.964713	523.307	439.414	2.02e-05	rs184214093	3120	3120	126	133	0.111953	2.34e-06	0.0909611	0.0190586	0.0141986	0.0125443	0.00429047	0.000376221
ENSG00000177954	5414	1.05332	841.022	482.683	0.000382435	rs6696760	710516	710516	166	180	0.151515	0.000174303	0.0353055	0.00933994	0.253975	0.251876	0.0629842	0.000285074
ENSG00000231416	5401	1.02214	698.19	464.635	0.00246282	rs115242692	825071	825071	28	29	0.0244108	0.00110851	-0.11223	0.0342255	0.819218	0.815161	0.160354	0.00032137
ENSG00000143552	4945	0.980332	710.029	461.105	0.000118904	rs114697636	-44	-44	36	38	0.0319865	3.17e-05	0.146041	0.0347991	0.0872913	0.0857316	0.024719	0.00028767
ENSG00000143549	4907	0.999845	768.196	475.922	3.24e-07	rs10797047	-17885	-17885	378	490	0.412458	5.41e-08	0.0194751	0.0035312	0.00029997	0.000249409	0.000104598	0.000278024
ENSG00000143569	4856	0.94111	455.975	416.495	0.0010894	rs147483024	348209	348209	24	24	0.020202	0.000202149	0.0379117	0.0101314	0.412759	0.421144	0.0957726	0.000407713
ENSG00000143612	4856	0.980355	588.971	444.168	7.36e-07	rs144486053	916859	916859	24	25	0.0210438	4.89e-08	0.0611389	0.011048	0.00079992	0.000508836	0.000206654	0.000346807
ENSG00000143575	4746	1.04349	789.371	482.383	1.97e-20	rs1760801	14818	14818	271	318	0.267677	1.21e-22	0.0459721	0.00448501	0.0001	2.84e-18	3.06e-18	0.000297544
ENSG00000143515	4662	1.02727	850.397	490.583	1.02e-07	rs6672010	-5841	-5841	331	385	0.324074	2.41e-08	0.0274336	0.00484335	0.0001	6.64e-05	2.96e-05	0.000266804
ENSG00000238365	4633	1.02818	827.07	490.483	7.68e-06	rs1194584	8536	8536	379	488	0.410774	2.73e-06	-0.0498638	0.0105181	0.00509949	0.00542256	0.00195973	0.000274868
ENSG00000160712	4498	0.900109	242.64	347.475	0.000140514	rs6683206	40418	40418	390	489	0.588384	2.11e-06	-0.0632462	0.0131894	0.0553945	0.0488791	0.0149699	0.000689623
ENSG00000160714	4257	1.02817	747.073	485.375	9.71e-07	rs72704166	838358	838358	59	60	0.050505	2.45e-07	0.0417033	0.0079768	0.00039996	0.000584303	0.000235818	0.000304292
ENSG00000286391	4256	1.00121	512.834	445.908	5.18e-16	rs71651696	-211	-211	61	63	0.0530303	4.91e-19	0.210039	0.022688	0.0001	2.56e-13	2.12e-13	0.00041772
ENSG00000160716	4256	0.913345	456.467	432.135	1.14e-10	rs2072661	8625	8625	273	314	0.26431	5.98e-13	-0.0347705	0.00471066	0.0001	2.3e-07	1.28e-07	0.000379578
ENSG00000233875	4241	1.04708	671.772	470.432	3.76e-05	rs2072660	-3419	-3419	268	305	0.743266	1.02e-05	-0.0592406	0.0132999	0.019998	0.0205637	0.00678588	0.000352269
ENSG00000160710	4192	0.936041	401.452	414.703	1.08e-56	rs6680410	-49766	-49766	90	98	0.0824916	3.74e-73	-0.156921	0.00739107	0.0001	1.15e-50	3.84e-50	0.000457276
ENSG00000287064	4296	0.936544	519.917	441.461	0.00192703	rs1969138	8923	8923	279	336	0.717172	0.000610012	-0.0543752	0.0157724	0.652535	0.660556	0.136574	0.000353539
ENSG00000143603	4290	1.04015	760.039	485.295	1.27e-18	rs883718	3516	3516	401	533	0.448653	1.64e-20	-0.103818	0.0107339	0.0001	2.37e-16	2.32e-16	0.000306857
ENSG00000163344	4283	1.00378	657.484	467.275	5.18e-09	rs4845681	-41141	-41141	382	506	0.425926	3.52e-10	-0.0384918	0.00602063	0.0001	3.24e-06	1.63e-06	0.000327717
ENSG00000270361	4284	0.94385	408.131	413.596	0.00348601	rs10796937	107538	107538	361	452	0.619529	0.000851965	0.0379828	0.011324	0.775122	0.778214	0.154839	0.000458595
ENSG00000163346	4299	0.963184	469.901	435.801	4.5e-06	rs4845692	-38289	-38289	410	552	0.464646	3.37e-07	-0.0595886	0.0115347	0.00339966	0.00269313	0.00101068	0.000417448
ENSG00000271380	4308	0.984232	736.608	483.808	4.36e-05	rs7528548	363	363	28	29	0.0244108	1.6e-05	-0.127359	0.0292495	0.0344966	0.0335836	0.0106447	0.000279806
ENSG00000163348	4306	1.01384	734.961	479.664	0.000615088	rs574876331	793756	793756	13	14	0.0117845	0.00028261	0.0574198	0.0157109	0.353165	0.357116	0.0837875	0.000299795
ENSG00000160691	4292	1.02703	761.138	485.614	0.00061563	rs4845401	-5279	-5279	375	495	0.416667	0.000308385	-0.0226963	0.00624941	0.366063	0.361213	0.0845745	0.000297932
ENSG00000173207	4293	0.96471	334.823	389.271	0.00878071	rs11265611	-552005	-552005	378	470	0.604377	0.0020418	-0.0268976	0.00867891	0.953705	0.951285	0.180542	0.000587953
ENSG00000160688	4296	1.00305	633.133	466.435	8.8e-09	rs55702293	304213	304213	18	19	0.0159933	6.24e-10	0.0999786	0.0158734	0.0001	5.36e-06	2.64e-06	0.000339758
ENSG00000163352	4293	0.99015	756.567	484.291	0.00225416	rs75164063	-929902	-929902	22	22	0.0185185	0.00127028	-0.154176	0.0475893	0.821618	0.821359	0.16123	0.000276155
ENSG00000160685	4303	1.0151	898.17	505.805	1.51e-09	rs905938	16282	16282	252	295	0.248316	4.4e-10	-0.0560843	0.00882328	0.0001	1.1e-06	5.73e-07	0.000246008
ENSG00000163354	4301	1.01618	779.352	491.365	9.2e-66	rs12404174	-5254	-5254	351	438	0.368687	5.79e-72	-0.227858	0.0108531	0.0001	7.04e-64	3.46e-63	0.000284179
ENSG00000232093	4310	1.04469	720.142	478.724	1.39e-06	rs11264300	1115	1115	339	419	0.352694	3.02e-07	-0.0537649	0.0103643	0.00059994	0.000718765	0.00028745	0.000326971
ENSG00000143537	4312	1.00379	789.068	492.452	6.68e-62	rs45444697	11589	11589	180	204	0.171717	1.39e-67	-0.180176	0.00895437	0.0001	3.17e-59	1.36e-58	0.000273076
ENSG00000243364	4304	0.944464	370.845	407.746	0.00212279	rs116055520	-754129	-754129	14	14	0.0117845	0.000410728	-0.171773	0.0483145	0.562644	0.571669	0.121969	0.00050546
ENSG00000143590	4291	1.01678	684.156	471.959	0.000177173	rs142194927	-881310	-881310	13	13	0.0109428	6.14e-05	0.127614	0.031594	0.110389	0.109349	0.0306405	0.000324144
ENSG00000169242	4328	1.00899	686.019	473.451	2.2e-07	rs4361977	-24274	-24274	413	525	0.441919	3.22e-08	-0.0726074	0.0129404	0.0001	0.000138975	6.01e-05	0.00031775
ENSG00000169241	4352	1.02578	778.307	483.268	0.00010011	rs71628645	3486	3486	14	15	0.0126263	3.98e-05	-0.113632	0.0274269	0.0688931	0.0693796	0.0204728	0.000290578
ENSG00000179085	4363	1.02444	727.029	476.915	0.000264387	rs11577297	-346972	-346972	234	268	0.774411	0.00010518	0.0340893	0.00872435	0.164384	0.166033	0.0440766	0.000310169
ENSG00000163463	4370	0.984888	778.778	488.014	0.000679801	rs184748239	826157	826157	14	15	0.0126263	0.00035583	0.112017	0.03117	0.415158	0.418616	0.0953352	0.000265058
ENSG00000163462	4369	1.05347	709.687	474.849	0.000297608	rs184748239	825845	825845	14	15	0.0126263	0.000116098	0.073639	0.0189657	0.170283	0.170687	0.0451448	0.000337929
ENSG00000185499	4412	1.01886	759.759	483.033	1.17e-16	rs1057941	24034	24034	380	489	0.411616	2.06e-18	0.108635	0.0119659	0.0001	4.99e-14	4.29e-14	0.000293227
ENSG00000231064	4412	0.945302	326.077	382.875	0.000936652	rs11590354	-475898	-475898	238	269	0.226431	8.61e-05	0.0583397	0.014744	0.287371	0.288459	0.0703635	0.000576028
ENSG00000173171	4427	1.0182	712.515	475.16	5.09e-07	rs10908462	107367	107367	292	351	0.295455	8.8e-08	0.0342272	0.00630992	0.00069993	0.00031156	0.000129286	0.00031221
ENSG00000169231	4427	1.01002	732.917	475.548	9.89e-15	rs760077	-61	-61	370	447	0.376263	1.7e-16	-0.0657992	0.00773004	0.0001	5.58e-12	4.26e-12	0.000298103
ENSG00000236263	4426	1.02818	830.664	492.147	0.000193196	rs865816017	-47082	-47082	141	141	0.123684	9.57e-05	-0.0746298	0.0189855	0.134287	0.138972	0.0378069	0.000273678
ENSG00000160766	4433	0.985817	755.938	477.273	9.11e-10	rs2075570	-6502	-6502	427	552	0.535354	7.58e-11	-0.0793211	0.0119426	0.0001	8.47e-07	4.47e-07	0.00027365
ENSG00000177628	4455	1.00922	745.234	477.24	3.49e-05	rs4620533	48122	48122	298	359	0.302189	1.09e-05	0.0393733	0.00886698	0.0222978	0.024748	0.00803957	0.00029266
ENSG00000160767	4458	1.02122	787.261	486.285	0.000515367	rs61812127	373799	373799	344	352	0.703704	0.000255979	-0.0253025	0.00687434	0.326467	0.323584	0.077282	0.000284446
ENSG00000116521	4470	1.00216	803.957	485.125	2.32e-35	rs1142287	-2094	-2094	299	359	0.302189	4.23e-39	-0.0688857	0.00485153	0.0001	1.59e-32	3e-32	0.000267044
ENSG00000143630	4480	0.912828	488.806	432.605	4.48e-08	rs7534795	28298	28298	293	354	0.29798	1.01e-09	-0.0262286	0.00421858	0.00119988	5.78e-05	2.59e-05	0.000353991
ENSG00000176444	4486	1.00613	651.598	458.716	1.85e-05	rs138207102	-184565	-184565	24	25	0.0210438	3.45e-06	0.0641313	0.0136706	0.0132987	0.0116354	0.00399745	0.000332416
ENSG00000143627	4473	1.00412	683.857	466.485	0.00238939	rs114442346	583977	583977	20	20	0.016835	0.00109552	-0.157651	0.0480275	0.80362	0.804039	0.158735	0.000315316
ENSG00000160752	4479	1.04836	770.025	483.935	3.99e-11	rs734073	-60175	-60175	280	332	0.279461	3.16e-12	-0.0469827	0.00658593	0.0001	1.3e-08	7.94e-09	0.000308155
ENSG00000160753	4455	0.977297	501.397	431.123	7.25e-06	rs12037824	124495	124495	263	307	0.258418	5.25e-07	0.0318023	0.00626217	0.00549945	0.00415839	0.00152542	0.00040448
ENSG00000225855	4455	1.02542	724.561	476.451	2.32e-05	rs141206156	694423	694423	103	108	0.0909091	6.74e-06	-0.0824602	0.0181376	0.0141986	0.0148298	0.00501736	0.000311888
ENSG00000227773	4358	1.02425	769.403	480.565	0.00139869	rs12028877	-638190	-638190	221	259	0.218013	0.000714939	-0.0482464	0.0141758	0.647735	0.649297	0.134673	0.000292969
ENSG00000235919	4236	1.03981	727.676	466.438	0.0001467	rs12061860	-998277	-998277	23	26	0.0218855	4.47e-05	0.104884	0.0254871	0.0909909	0.0909438	0.0260545	0.000320267
ENSG00000116539	4237	0.868784	393.562	403.794	9.88e-09	rs1427819902	-17982	-17982	8	16	0.0136286	3.49e-11	-0.0774771	0.0114531	0.00419958	2.1e-05	9.82e-06	0.000390268
ENSG00000125459	4237	1.00095	790.343	485.279	2.98e-06	rs12239100	-104551	-104551	283	334	0.281145	8.48e-07	0.0288013	0.00578075	0.00209979	0.00234067	0.000884454	0.000270906
ENSG00000225082	4244	1.03054	800.69	479.286	0.000201909	rs867137072	970497	970497	3	6	0.0124481	8.09e-05	-0.253485	0.0638178	0.140486	0.139186	0.0378513	0.000285371
ENSG00000232519	4295	0.985985	653.662	463.977	0.000296617	rs28582361	173117	173117	348	433	0.364478	9.62e-05	-0.0487107	0.0123958	0.179482	0.181556	0.0476147	0.000316584
ENSG00000287839	4296	1.02174	799.093	482.484	1.78e-08	rs113334800	27226	27226	43	45	0.0378788	2.63e-09	0.195156	0.0322276	0.0001	1.1e-05	5.3e-06	0.000280552
ENSG00000132676	4277	0.793005	299.38	384.599	6.22e-10	rs348195	10189	10189	23	29	0.0244108	2.42e-13	0.104526	0.0139133	0.00279972	4.95e-06	2.44e-06	0.000407735
ENSG00000163374	4274	0.894227	553.259	446.685	8.44e-16	rs71628681	-2333	-2333	287	339	0.285354	9.48e-19	0.0566124	0.00616958	0.0001	9.8e-12	7.39e-12	0.000297748
ENSG00000203761	4300	1.03399	769.946	481.545	1.57e-32	rs71628674	-134310	-134310	286	338	0.284512	3.27e-36	0.10525	0.00776681	0.0001	1.24e-30	2.2e-30	0.000298964
ENSG00000116580	4225	0.856076	278.402	372.309	1.16e-16	rs4971075	-534420	-534420	18	21	0.982323	2e-23	-0.128049	0.0122459	0.0001	2.98e-12	2.32e-12	0.000532081
ENSG00000132718	4224	0.97632	552.114	446.578	0.000485085	rs191160508	624065	624065	33	33	0.0277778	0.000126443	-0.146498	0.0379393	0.245275	0.24524	0.0615882	0.000366494
ENSG00000283442	4248	1.0297	737.21	473.446	0.000199059	rs200814571	292559	292559	40	40	0.03367	7.2e-05	-0.141031	0.0352514	0.124488	0.12716	0.0349835	0.000309377
ENSG00000143622	4278	1.04635	838.044	489.45	1.46e-16	rs1749407	-14562	-14562	103	112	0.905724	4.4e-18	-0.0842865	0.00938243	0.0001	3.03e-14	2.63e-14	0.000281959
ENSG00000207475	4281	1.01087	755.618	477.349	4.15e-05	rs2842871	311331	311331	119	135	0.113636	1.32e-05	-0.0801936	0.0182394	0.030497	0.0295737	0.00947228	0.000289694
ENSG00000132680	4299	0.94469	513.917	438.367	1.49e-05	rs72704193	-395468	-395468	16	17	0.0143098	1.56e-06	0.0730971	0.0150501	0.0129987	0.0101843	0.00353138	0.000364963
ENSG00000273002	4320	1.01483	852.067	491.671	7.56e-06	rs822504	-91051	-91051	357	459	0.613636	2.76e-06	-0.0501748	0.0105889	0.00689931	0.00592175	0.00213042	0.000259163
ENSG00000116584	4350	1.02005	779.814	485.648	0.00112027	rs72704130	-769832	-769832	29	29	0.0244108	0.000597092	-0.0494377	0.0143157	0.576142	0.573622	0.12228	0.000286431
ENSG00000163479	4351	1.01887	800.737	487.466	3.93e-07	rs55702293	-733400	-733400	18	19	0.0159933	9.62e-08	0.0783586	0.0144908	0.00039996	0.000268342	0.000112095	0.000278225
ENSG00000160803	4350	1.02816	749.888	482.134	2.68e-06	rs7513082	-22244	-22244	119	127	0.106902	6.92e-07	0.0322323	0.00641663	0.00089991	0.00166276	0.000638387	0.000303145
ENSG00000116586	4349	1.0264	808.547	488.574	0.00132073	rs115352519	-964589	-964589	46	46	0.0387205	0.000742845	0.0494487	0.0145749	0.648335	0.645507	0.134037	0.000280087
ENSG00000132698	4374	1.00696	819.335	490.821	1.33e-08	rs61748951	7106	7106	27	27	0.0227273	2.6e-09	0.245358	0.0405061	0.0001	1e-05	4.82e-06	0.000264858
ENSG00000254726	4521	1.00323	645.837	465.151	2.76e-09	rs11583438	-7319	-7319	249	272	0.228956	1.55e-10	-0.0322007	0.0049336	0.0001	1.71e-06	8.76e-07	0.000333215
ENSG00000160789	4522	0.9516	539.93	451.542	3.55e-08	rs4641	55170	55170	272	310	0.260943	1.72e-09	-0.0369768	0.00603407	0.00029997	3.31e-05	1.52e-05	0.000353308
ENSG00000196189	4605	1.03395	659.472	465.093	1.91e-47	rs6693093	33030	33030	408	523	0.440236	1.05e-54	0.157567	0.00899578	0.0001	4.02e-46	1.19e-45	0.000349004
ENSG00000160785	4648	1.02005	796.731	481.907	5.6e-20	rs55675376	2157	2157	245	287	0.241582	3.7e-22	-0.049559	0.00489689	0.0001	2.08e-17	2.14e-17	0.000280345
ENSG00000260238	4696	0.998595	787.908	479.995	1.61e-08	rs4661038	75729	75729	215	251	0.211279	2.14e-09	-0.0908727	0.0149204	0.0001	1.29e-05	6.17e-06	0.000270306
ENSG00000160783	4696	0.969049	644.177	462.723	7.44e-11	rs4661036	50694	50694	226	264	0.222222	2.09e-12	0.0648986	0.00901883	0.0001	8.18e-08	4.68e-08	0.000308799
ENSG00000242252	4798	1.01815	907.964	499.4	1.95e-20	rs12090516	-1419	-1419	230	265	0.223064	6.24e-22	0.138263	0.0137448	0.0001	8.74e-18	9.18e-18	0.000244989
ENSG00000160781	4850	1.03102	878.169	493.957	9.27e-20	rs2736612	-9693	-9693	420	567	0.477273	2.03e-21	0.106751	0.0107605	0.0001	2.55e-17	2.61e-17	0.000260461
ENSG00000198952	4989	1.01078	894.497	500.306	3.82e-13	rs55829084	79919	79919	428	579	0.487374	4.79e-14	-0.0233211	0.0030114	0.0001	2.69e-10	1.85e-10	0.000244676
ENSG00000163472	4990	1.01563	837.167	486.616	0.000344305	rs61814799	42726	42726	214	250	0.210438	0.000164964	-0.0357473	0.00942179	0.248075	0.243723	0.0612641	0.000264236
ENSG00000198715	5063	0.87452	330.319	386.045	9.04e-05	rs1043165	-45425	-45425	437	578	0.513468	3.71e-06	-0.0406361	0.00869172	0.0512949	0.0480083	0.0147285	0.000472514
ENSG00000189030	5083	1.02017	723.699	467.817	0.000656171	rs1354598994	-667620	-667620	30	30	0.0252525	0.000254614	0.130153	0.0353474	0.370563	0.368396	0.0859531	0.000308712
ENSG00000163468	5343	1.02971	809.09	479.807	1.49e-35	rs12022194	-25334	-25334	290	349	0.293771	9.91e-40	-0.0539024	0.00375938	0.0001	1.34e-33	2.63e-33	0.000281906
ENSG00000125462	5612	0.980305	754.926	463.331	0.000812333	rs34224286	-414044	-414044	102	109	0.0917508	0.000303929	0.078041	0.0214658	0.461954	0.468256	0.104283	0.000270547
ENSG00000206651	5669	1.00695	868.198	480.532	0.00220096	rs1387649539	-672783	-672783	20	20	0.016835	0.00118368	0.169674	0.0520443	0.848415	0.850715	0.165561	0.000249951
ENSG00000116604	5740	1.02367	917.198	484.243	3.82e-05	rs12136856	2542	2542	347	426	0.641414	1.39e-05	0.01882	0.00429166	0.0309969	0.0314868	0.0100352	0.000245455
ENSG00000183856	5992	0.986612	682.26	453.04	0.000779802	rs4661184	-7872	-7872	350	413	0.652357	0.000247238	-0.0556835	0.0150913	0.420658	0.419314	0.0954687	0.000303753
ENSG00000163382	6027	0.981863	700.23	453.855	1.24e-11	rs4661052	4942	4942	288	333	0.280303	1.53e-13	-0.0388488	0.00512613	0.0001	1.23e-08	7.48e-09	0.000292732
ENSG00000160818	6055	0.987074	807.431	465.036	9.95e-07	rs10796961	-14968	-14968	77	86	0.927609	1.38e-07	0.0896277	0.0167882	0.00079992	0.000885608	0.000350954	0.000256943
ENSG00000132702	6105	1.0027	1004.65	491.424	1.56e-17	rs61104051	-14745	-14745	299	346	0.291246	4.42e-19	-0.0881803	0.00951166	0.0001	1.44e-14	1.27e-14	0.000213962
ENSG00000272068	6075	1.02606	891.113	482.558	0.000153334	rs2365718	30136	30136	17	17	0.0143098	6.31e-05	0.1969	0.0488237	0.117888	0.119809	0.0332009	0.000253952
ENSG00000132692	6072	0.996361	1003.22	496.42	0.000470833	rs822441	271813	271813	186	214	0.180135	0.000268588	-0.0533236	0.014537	0.378462	0.37831	0.0878605	0.000211229
ENSG00000272405	6072	0.986217	750.187	464.194	0.00141504	rs142999653	118900	118900	15	16	0.013468	0.000583032	-0.172307	0.0498004	0.661634	0.660099	0.136506	0.000276002
ENSG00000132688	6114	1.02031	867.582	481.067	2.71e-17	rs77658164	-1252	-1252	281	313	0.263468	3.43e-19	-0.0861596	0.00926244	0.0001	1.23e-14	1.09e-14	0.000257603
ENSG00000285570	6126	1.0268	901.708	486.751	0.000240253	rs11264525	-543	-543	296	347	0.292088	0.000111225	0.0483311	0.0124134	0.184482	0.184562	0.0482889	0.000251371
ENSG00000237588	6125	0.920793	372.231	386.359	0.000203158	rs56896663	955860	955860	16	18	0.0151515	1.14e-05	-0.219916	0.0496383	0.0959904	0.092358	0.0264222	0.000474501
ENSG00000143320	6128	1.02419	972.737	495.343	3.23e-10	rs11264529	3736	3736	414	546	0.540404	5.43e-11	0.0567782	0.00848091	0.0001	2.17e-07	1.2e-07	0.000231708
ENSG00000223356	6123	1.02598	872.769	480.982	1.34e-05	rs113624986	115864	115864	52	53	0.0446128	4.05e-06	-0.125914	0.0270391	0.0105989	0.0102446	0.00355005	0.000259244
ENSG00000143303	6155	1.03754	1013.08	500.166	3.58e-06	rs7554186	-38342	-38342	298	358	0.301347	1.5e-06	-0.0250675	0.00515184	0.00189981	0.00288127	0.00107747	0.000228948
ENSG00000143319	6155	1.0212	989.976	496.266	0.000248173	rs12136960	364180	364180	225	254	0.213805	0.000134106	0.0207311	0.00538949	0.208979	0.209282	0.0538038	0.000226194
ENSG00000143314	6169	1.01183	835.333	476.058	3.47e-14	rs11550901	-566	-566	211	231	0.194444	7.3e-16	-0.0611648	0.00735232	0.0001	2.16e-11	1.59e-11	0.00026261
ENSG00000143294	6183	1.04	938.49	484.792	1.84e-05	rs9427272	665838	665838	294	347	0.292088	6.29e-06	0.0180161	0.00394963	0.0131987	0.014338	0.00486094	0.000248439
ENSG00000143321	6191	0.959689	603.197	437.07	2.44e-06	rs12140437	-50713	-50713	292	344	0.289562	1.66e-07	-0.0224972	0.00424157	0.00259974	0.0019463	0.000741676	0.000322501
ENSG00000198400	6194	1.05882	1053.97	501.114	1.59e-11	rs12139996	24282	24282	15	15	0.0126263	2.75e-12	0.648285	0.0906091	0.0001	5.69e-09	3.56e-09	0.00023009
ENSG00000027869	6194	1.01409	1078.52	506.092	0.00014962	rs41265019	-639951	-639951	26	27	0.0227273	9.11e-05	0.158345	0.040159	0.145085	0.144297	0.0390882	0.000204419
ENSG00000027644	6197	1.01043	790.943	469.73	4.27e-19	rs12139996	-19199	-19199	15	15	0.0126263	1.11e-21	0.831152	0.0831833	0.0001	2.32e-16	2.28e-16	0.000276487
ENSG00000187800	6270	0.870853	175.314	297.011	0.00365275	rs201809292	475372	475372	13	13	0.0109428	8.96e-05	0.27929	0.0707592	0.519748	0.53865	0.116483	0.000881186
ENSG00000211581	6362	1.01936	898.974	476.841	0.000314603	rs58259163	446131	446131	138	153	0.128788	0.000127704	-0.0636495	0.0164943	0.238776	0.238115	0.0600635	0.00024809
ENSG00000132694	6501	1.01327	966.893	486.745	1.67e-21	rs11264612	30156	30156	360	447	0.376263	1.21e-23	0.0329197	0.00313114	0.0001	9.3e-19	1.02e-18	0.000227604
ENSG00000117036	6651	0.903094	375.211	381.781	0.0010105	rs112208506	-951736	-951736	13	13	0.0109428	9.34e-05	-0.0794418	0.0201798	0.347965	0.363687	0.085058	0.000449529
ENSG00000183853	8253	0.991699	635.444	432.251	1.96e-11	rs12071018	124777	124777	350	435	0.366162	6.75e-14	0.0642008	0.00834242	0.0001	1.45e-08	8.81e-09	0.00032995
ENSG00000226520	8314	1.00477	829.34	470.304	4.2e-05	rs400214	175737	175737	65	70	0.941077	1.16e-05	-0.106983	0.0241651	0.0360964	0.0335914	0.0106464	0.000260387
ENSG00000227295	8161	1.02711	818.232	471.417	3.15e-14	rs3021479	153	153	359	450	0.378788	4.71e-16	0.129575	0.0154672	0.0001	1.31e-11	9.81e-12	0.000277195
ENSG00000158473	8155	1.05568	835.623	473.937	0.00100353	rs78253987	-53305	-53305	40	41	0.0345118	0.00045099	0.153046	0.043355	0.551445	0.54228	0.117143	0.000288324
ENSG00000163565	8008	0.989117	758.63	460.536	1.25e-60	rs74193512	-106	-106	27	28	0.023569	1.18e-70	1.29083	0.0622559	0.0001	3.98e-57	1.58e-56	0.000274753
ENSG00000233473	7949	1.00187	891.042	478.762	0.000217828	rs12759326	368254	368254	109	109	0.908249	8.73e-05	0.086513	0.0218834	0.178582	0.175742	0.0463001	0.000240792
ENSG00000162706	7974	1.02202	774.699	464.92	2.98e-07	rs2852715	9627	9627	252	295	0.248316	3.42e-08	0.028924	0.00516494	0.00019998	0.000189947	8.08e-05	0.000289558
ENSG00000222552	7983	1.01972	844.378	474.101	1.29e-05	rs74124749	709291	709291	29	33	0.0277778	3.29e-06	-0.161315	0.0343154	0.00969903	0.00980004	0.00340663	0.000264342
ENSG00000163568	8007	1.03009	871.144	478.016	0.000329945	rs1584252	365994	365994	367	452	0.380471	0.000137307	0.0422635	0.0110043	0.236176	0.237028	0.0598299	0.00026204
ENSG00000213088	7945	1.05191	809.86	465.387	3.98e-25	rs2814778	17	17	44	68	0.0572391	7.63e-29	-0.259496	0.021946	0.0001	2.42e-23	3.23e-23	0.000295175
ENSG00000225670	7925	1.03858	707.853	452.308	1.1e-05	rs7529474	45748	45748	24	27	0.0227273	1.58e-06	0.249289	0.0513541	0.00609939	0.00631165	0.00226065	0.00032838
ENSG00000132703	7261	1.01469	772.979	458.978	2.2e-07	rs12065183	-3168	-3168	24	24	0.020202	1.96e-08	0.30832	0.0540794	0.00039996	0.00014891	6.41e-05	0.000285584
ENSG00000158716	7413	0.810297	246.219	327.244	2.37e-06	rs139561871	-719538	-719538	15	15	0.0126263	1.38e-09	-0.569272	0.0923308	0.00959904	0.00256456	0.000964872	0.00052408
ENSG00000272668	7398	1.0248	1224.9	498.404	3.17e-99	rs11587021	1255	1255	369	465	0.391414	3.71e-107	0.42277	0.0151009	0.0001	1.65e-98	1.93e-97	0.000184255
ENSG00000256029	7372	1.0242	1112.78	485.182	2.38e-26	rs4073419	-38753	-38753	192	210	0.176768	4.31e-29	-0.20678	0.017399	0.0001	7.46e-24	1.02e-23	0.000202552
ENSG00000213085	7257	0.820644	211.718	308.102	0.00500343	rs186958663	-86470	-86470	18	18	0.0151515	0.000204221	-0.204531	0.0546967	0.716628	0.72881	0.147317	0.000629494
ENSG00000158710	7180	1.02175	1119.67	484.52	1.97e-05	rs12141017	97147	97147	47	47	0.0395623	6.74e-06	-0.141292	0.0310774	0.0192981	0.0199249	0.00659614	0.000200238
ENSG00000085552	7197	0.989948	920.154	464.297	4.18e-07	rs12139175	-12618	-12618	313	374	0.314815	4.95e-08	0.0361806	0.0065404	0.00069993	0.00041744	0.000171083	0.00022696
ENSG00000143315	7063	0.99678	1070.59	489.013	9.16e-14	rs12141017	-9336	-9336	47	47	0.0395623	5.1e-15	-0.157789	0.0195868	0.0001	1.06e-10	7.49e-11	0.000198126
ENSG00000225279	7042	0.989423	914.36	463.921	7.21e-06	rs61822012	8906	8906	267	310	0.260943	1.32e-06	0.0721645	0.0147503	0.00889911	0.00696442	0.00247907	0.000228123
ENSG00000177807	7034	0.955347	657.467	431.022	0.00142626	rs79299268	-228550	-228550	13	13	0.0109428	0.000361264	-0.244708	0.0681693	0.627337	0.628636	0.131307	0.000292803
ENSG00000162728	7029	0.974179	837.127	460.632	8.03e-06	rs12141017	-58884	-58884	47	47	0.0395623	1.37e-06	-0.103946	0.0212804	0.00919908	0.00770704	0.00272336	0.00024052
ENSG00000162729	7027	1.02939	1114.45	490.484	8.5e-37	rs2295621	-6007	-6007	221	260	0.218855	2.86e-40	-0.0859975	0.00594851	0.0001	1e-34	2.04e-34	0.00020453
ENSG00000018625	7026	0.9384	397.441	373.944	0.0042601	rs1303853642	577429	577429	45	45	0.0378788	0.000598622	0.187441	0.0542883	0.830917	0.833538	0.162988	0.000464613
ENSG00000143318	6980	0.972902	667.302	436.337	0.000367351	rs36100172	490247	490247	193	220	0.185185	7.5e-05	0.0642359	0.0160962	0.223878	0.228813	0.0580462	0.000300819
ENSG00000162734	6945	0.992967	838.987	459.155	4.18e-06	rs190868230	141494	141494	22	23	0.0193603	6.15e-07	0.0820838	0.0162641	0.00339966	0.00365776	0.00135035	0.000250635
ENSG00000227741	6938	1.03326	1074.65	486.688	8.06e-05	rs60043899	-13088	-13088	150	160	0.13468	3.34e-05	-0.0704903	0.0168453	0.0781922	0.07536	0.0220473	0.000213871
ENSG00000228606	6885	0.966742	867.025	464.321	0.000329841	rs61646245	-496500	-496500	12	14	0.0117845	0.00010931	-0.207416	0.0532139	0.255874	0.263552	0.065389	0.000228186
ENSG00000132716	6887	1.05253	974.686	475.763	2e-14	rs6703880	1380	1380	391	497	0.58165	3.82e-16	-0.0339892	0.00404382	0.0001	5.2e-12	3.98e-12	0.000245585
ENSG00000224261	6886	1.03147	1100.04	488.73	0.000944123	rs41264841	-323963	-323963	168	180	0.151515	0.000515186	-0.0539579	0.0154435	0.633137	0.632908	0.131988	0.000208136
ENSG00000258465	6881	1.02232	1005.6	477.122	8.46e-05	rs67841898	518976	518976	28	28	0.023569	2.93e-05	-0.169573	0.0402354	0.0767923	0.0763947	0.0223133	0.000223225
ENSG00000162735	6880	1.03717	1154.82	493.997	0.00227398	rs138607758	407266	407266	222	222	0.186869	0.00143252	0.019687	0.00614337	0.925707	0.922844	0.176219	0.000200694
ENSG00000202078	6903	1.0369	1032.17	479.99	0.000861856	rs149973871	607376	607376	11	12	0.010101	0.000413652	-0.193898	0.054567	0.578142	0.572652	0.122114	0.00022441
ENSG00000162736	6930	0.946151	735.161	440.878	3.12e-10	rs11265372	-43031	-43031	431	569	0.478956	3.44e-12	-0.0294522	0.00413597	0.00019998	5.34e-07	2.88e-07	0.000256057
ENSG00000122218	6930	1.02354	925.53	467.199	2.46e-07	rs73027686	-54715	-54715	42	44	0.037037	2.96e-08	0.0488202	0.0086769	0.00029997	0.000184713	7.87e-05	0.000243177
ENSG00000171786	6969	1.02014	1189.85	499.332	0.000668438	rs114871329	719353	719353	23	23	0.0193603	0.000407937	-0.212031	0.0596071	0.543946	0.539254	0.116586	0.000187768
ENSG00000162738	6973	1.03569	1141.87	488.876	6.97e-19	rs12083518	21424	21424	308	355	0.298822	1.17e-20	0.0409963	0.00422079	0.0001	2.26e-16	2.22e-16	0.000202331
ENSG00000158769	7540	1.03914	1208.19	486.099	2.63e-69	rs1556259	23683	23683	182	209	0.175926	1.18e-76	0.388081	0.0176996	0.0001	8.52e-69	4.79e-68	0.000192634
ENSG00000215845	7543	1.0213	1212.33	491.806	1.33e-151	rs1556259	5881	5881	182	209	0.175926	5.75e-166	1.23911	0.0305386	0.0001	1.14e-151	3.99e-150	0.000184753
ENSG00000158773	7557	1.0304	1111.79	476.895	5.03e-07	rs57839241	-18797	-18797	182	205	0.172559	9.15e-08	0.0253574	0.00468112	0.00039996	0.00043905	0.000179492	0.000205466
ENSG00000186517	7588	0.997414	959.409	454.266	0.0014008	rs2490439	896093	896093	286	334	0.281145	0.000501433	0.0564093	0.0161111	0.738026	0.740343	0.149089	0.000221401
ENSG00000143217	7588	0.944517	657.358	416.182	0.00226948	rs35801335	657536	657536	51	52	0.043771	0.000512197	-0.113743	0.03254	0.794221	0.793024	0.157027	0.000285212
ENSG00000162755	7603	0.986677	897.94	451.252	0.000550967	rs11590304	839168	839168	314	383	0.322391	0.000159376	-0.028066	0.00738021	0.390561	0.396901	0.0912771	0.000230836
ENSG00000143256	7645	0.999474	1100.05	470.818	0.000442757	rs2369605	-739194	-739194	30	37	0.0311448	0.000170437	-0.0557192	0.014718	0.385361	0.385889	0.0892942	0.000193998
ENSG00000158793	7645	1.02555	1174.87	478.102	0.00265077	rs4656345	903360	903360	45	46	0.0387205	0.00141562	-0.036996	0.0115321	0.953905	0.953519	0.180935	0.000192411
ENSG00000158796	7654	1.03473	1075.2	471.682	0.000195979	rs614136	-635083	-635083	294	330	0.722222	6.85e-05	0.0201332	0.00501746	0.174283	0.177	0.0465817	0.000214434
ENSG00000143222	7673	1.0515	1135.13	475.248	1.26e-26	rs79923112	6077	6077	20	21	0.0176768	5.57e-30	0.203255	0.0167991	0.0001	9.29e-25	1.31e-24	0.000210426
ENSG00000224985	7658	0.962274	935.218	459.308	0.000113497	rs1323271397	500101	500101	17	23	0.0337243	2.9e-05	-0.138913	0.0329358	0.108089	0.111427	0.0311499	0.000209309
ENSG00000143258	7658	0.984592	904.565	454.709	0.00119051	rs625129	-987955	-987955	437	559	0.470539	0.000416988	0.017515	0.00493207	0.660834	0.665955	0.137383	0.000228048
ENSG00000143224	7672	0.971256	746.508	433.898	7.89e-20	rs6694881	-19823	-19823	82	87	0.0733558	2.99e-24	-0.0863544	0.00809196	0.0001	1.75e-16	1.72e-16	0.000267866
ENSG00000158850	7655	0.965403	837.288	445.508	4.33e-15	rs6779	-6327	-6327	265	319	0.268519	6.15e-18	-0.0362777	0.00405748	0.0001	9.15e-12	6.92e-12	0.000235539
ENSG00000158864	7678	1.01294	1085.33	476.719	1.24e-33	rs1136207	16621	16621	163	177	0.14899	8.28e-38	-0.0900123	0.00647063	0.0001	5.49e-31	9.84e-31	0.000202622
ENSG00000158859	7688	0.913712	469.508	383.92	0.00185618	rs11585858	-12812	-12812	237	274	0.23064	0.000225648	-0.0727729	0.0195965	0.610039	0.621772	0.130191	0.000369388
ENSG00000158869	7731	1.0159	1139.73	473.725	3.64e-09	rs1136224	-928	-928	154	165	0.138889	3.11e-10	0.105186	0.0163998	0.0001	3.39e-06	1.7e-06	0.000194215
ENSG00000158882	7759	1.01187	1007.07	465.863	3.99e-26	rs4233368	1514	1514	267	311	0.261785	5.69e-30	0.0640146	0.00529179	0.0001	2.17e-23	2.91e-23	0.000217852
ENSG00000284035	7764	1.00305	978.896	460.014	0.00117232	rs796154247	-462286	-462286	424	512	0.569024	0.000442393	0.0469969	0.0132937	0.678532	0.681592	0.139948	0.000219764
ENSG00000248485	7822	0.898875	623.19	416.802	5.62e-08	rs200843971	101287	101287	99	106	0.0892256	6.56e-10	0.152495	0.0242434	0.00049995	0.000102819	4.5e-05	0.000267648
ENSG00000158887	7927	1.03129	1072.1	471.522	2.09e-06	rs138953779	266571	266571	2	4	0.0232558	3.91e-07	0.464793	0.0904806	0.00149985	0.00182143	0.000695882	0.000213478
ENSG00000143252	7952	1.03649	1167.51	482.27	4.09e-34	rs74653919	47409	47409	100	108	0.0909091	6.25e-38	0.13538	0.00971289	0.0001	3.68e-32	6.85e-32	0.000198225
ENSG00000288670	8012	1.03502	1058.88	465.018	1.36e-13	rs181497930	41838	41838	163	177	0.14899	1.61e-15	-0.0777975	0.00947324	0.0001	6.41e-11	4.6e-11	0.000217874
ENSG00000283696	8003	1.02052	1155.56	478.233	6.56e-07	rs7512140	94401	94401	384	498	0.580808	1.29e-07	0.0577284	0.0107854	0.00089991	0.00064797	0.000260355	0.000193502
ENSG00000288093	8006	1.00918	1350.22	489.336	2.98e-05	rs76985633	-685026	-685026	169	183	0.1543	1.18e-05	0.0655708	0.0148238	0.0382962	0.0381405	0.0119485	0.000161525
ENSG00000215840	8020	1.01862	1054.89	464.047	0.0031203	rs139428616	39284	39284	26	26	0.0218855	0.00144436	-0.131266	0.0409927	0.961104	0.961594	0.182171	0.000211088
ENSG00000173110	8132	1.01015	888.418	449.577	0.00133987	rs551355283	787853	787853	25	25	0.0210438	0.000444512	0.455518	0.128896	0.69683	0.69218	0.141599	0.000246006
ENSG00000162746	7563	1.02838	1055.41	476.882	2.46e-17	rs1875763	5663	5663	414	541	0.455387	2.16e-19	0.0931224	0.00994999	0.0001	1.06e-14	9.42e-15	0.000215499
ENSG00000081721	7571	1.04218	1077.95	479.769	2.07e-06	rs12046383	-12047	-12047	72	74	0.0622896	4.87e-07	-0.044678	0.00877137	0.00179982	0.00168879	0.000647677	0.000217301
ENSG00000118217	7556	1.01089	855.716	454.295	1.07e-30	rs2298019	-54	-54	126	132	0.888889	4.12e-36	0.0795617	0.00588099	0.0001	4.62e-28	7.43e-28	0.000255824
ENSG00000229808	7600	0.99947	945.182	463.285	1.09e-06	rs1136046	68040	68040	158	169	0.142256	1.46e-07	-0.0833307	0.0156388	0.00069993	0.00103621	0.000407259	0.000225779
ENSG00000162745	7658	0.746617	117.995	248.666	4.59e-07	rs7551221	6738	6738	240	283	0.761784	1.1e-13	-0.120319	0.0157767	0.00629937	0.000709718	0.000283934	0.000882447
ENSG00000198929	7700	1.04418	1037.23	472.376	4.2e-09	rs2282397	304620	304620	347	429	0.361111	3.44e-10	0.0457089	0.00714548	0.0001	2.48e-06	1.25e-06	0.000226781
ENSG00000266144	7839	1.02775	1118.19	477.306	1.75e-05	rs1483281994	-582978	-582978	26	27	0.0229202	5.03e-06	-0.190833	0.0413943	0.0152985	0.0172003	0.00575327	0.00020313
ENSG00000239887	7995	1.01329	905.08	459.964	3.99e-08	rs164149	-10051	-10051	445	587	0.505892	2.76e-09	-0.0816395	0.0135013	0.0001	3.13e-05	1.44e-05	0.000243156
ENSG00000152332	7995	1.01343	1036.58	476.574	5.37e-08	rs6665354	39327	39327	432	550	0.462963	7.29e-09	0.0227359	0.00386809	0.00019998	4.86e-05	2.19e-05	0.00021238
ENSG00000259788	7888	0.972249	851.479	457.854	0.00279172	rs1116778	559489	559489	231	263	0.22138	0.00117784	0.0475688	0.0145844	0.912809	0.911949	0.174566	0.000235396
ENSG00000117143	7882	1.00453	679.826	438.24	2.13e-20	rs34910227	1645	1645	45	46	0.0387205	1.01e-24	-0.137414	0.0127307	0.0001	1.21e-17	1.27e-17	0.000317476
ENSG00000272574	7760	1.04643	865.225	467.08	0.000254089	rs71628306	937445	937445	539	379	0.319444	8.5e-05	0.123991	0.0313099	0.178682	0.179823	0.0472214	0.000273148
ENSG00000162733	7479	0.985719	587.182	428.01	0.00122871	rs199523742	-995016	-995016	19	31	0.0291902	0.000286173	0.181158	0.0496123	0.518348	0.521065	0.113536	0.000352205
ENSG00000132196	7193	1.01885	815.788	473.024	1.57e-47	rs1779999	-7401	-7401	250	295	0.751683	6.43e-54	-0.198539	0.011441	0.0001	1.89e-45	5.44e-45	0.000273081
ENSG00000117152	7196	1.02774	987.437	495.43	1.65e-07	rs1509017	169517	169517	387	505	0.425084	4.75e-08	0.123644	0.0223206	0.00019998	0.000126457	5.49e-05	0.000230015
ENSG00000143228	7311	0.978308	416.744	400.541	4.1e-18	rs2345031	65366	65366	273	311	0.261785	7.8e-24	-0.137229	0.0129908	0.0001	3.6e-15	3.31e-15	0.000487773
ENSG00000143248	7220	0.968465	430.455	403.648	0.00266546	rs17362578	-16413	-16413	61	63	0.0530303	0.000517124	0.172013	0.0492471	0.688031	0.69556	0.14218	0.000461451
ENSG00000232995	7220	1.01141	803.723	474.896	2.27e-07	rs1588279	-96911	-96911	190	216	0.181818	3.5e-08	-0.0640156	0.0114395	0.00039996	0.000164342	7.05e-05	0.000272683
ENSG00000185630	6638	0.974275	535.373	421.198	0.00073092	rs1780348	142983	142983	278	323	0.728114	0.000132662	0.0186514	0.0048454	0.330767	0.336263	0.0797662	0.000376147
ENSG00000207082	6795	1.02083	810.92	467.768	0.00359868	rs78573454	-195732	-195732	88	98	0.0824916	0.00177567	-0.0559324	0.0178068	0.942306	0.944086	0.179374	0.000275914
ENSG00000269887	6818	1.00911	791.609	463.018	0.00117142	rs55874521	-123765	-123765	92	94	0.0791246	0.000461396	0.0571757	0.0162252	0.59974	0.600535	0.126717	0.000275447
ENSG00000271917	6778	1.02878	899.761	476.248	0.00141243	rs12095908	-238602	-238602	19	19	0.0159933	0.000683529	-0.141245	0.0413487	0.715228	0.708968	0.144297	0.000252994
ENSG00000143171	6719	0.999286	857.291	470.281	1.75e-15	rs12756279	23150	23150	37	38	0.0319865	1.59e-17	-0.321373	0.0364377	0.0001	1.53e-12	1.21e-12	0.00024882
ENSG00000236206	6939	1.03448	907.793	473.639	4.81e-23	rs6666914	-7176	-7176	86	91	0.0765993	5.29e-26	0.249151	0.0224058	0.0001	9.26e-21	1.11e-20	0.000253839
ENSG00000143198	6951	1.03679	1034.91	488.731	3.05e-158	rs4147596	914	914	420	564	0.474747	2.54e-174	-0.209998	0.00493881	0.0001	6.43e-161	2.98e-159	0.000223764
ENSG00000143149	7156	0.984292	588.724	429.978	9.34e-31	rs12408101	-19	-19	283	322	0.271044	3.93e-38	-0.120232	0.00859826	0.0001	1.48e-27	2.34e-27	0.000350129
ENSG00000215838	7170	1.00087	814.384	465.619	5.65e-11	rs12408101	-9740	-9740	283	322	0.271044	1.78e-12	-0.0989513	0.0137051	0.0001	4.53e-08	2.65e-08	0.000262866
ENSG00000224358	7260	1.06999	815.684	467.522	1.57e-74	rs28504591	-46399	-46399	128	139	0.882997	1.2e-85	-0.359469	0.0151626	0.0001	1.35e-76	9.51e-76	0.000304154
ENSG00000143179	7340	0.987477	700.43	452.072	2.94e-06	rs1663839	103129	103129	256	288	0.757576	3.31e-07	-0.021201	0.00410112	0.00379962	0.00223803	0.000847402	0.000296463
ENSG00000143183	7341	0.984319	803.523	473.057	3.49e-05	rs1913846	-101267	-101267	402	511	0.569865	9.95e-06	0.0155123	0.00347761	0.0313969	0.029444	0.00943551	0.000256559
ENSG00000215952	7075	1.03858	712.467	462.297	0.00167955	rs201298113	-28948	-28948	12	12	0.0101695	0.000692265	-0.219477	0.0643174	0.688031	0.683114	0.140171	0.000326249
ENSG00000230898	7082	1.01889	828.065	480.726	0.00083454	rs72699930	-411709	-411709	37	38	0.0319865	0.000403189	0.109313	0.0307034	0.492351	0.489995	0.108209	0.000269057
ENSG00000229588	7085	1.01445	789.537	477.038	0.00146607	rs1274039442	-149251	-149251	56	56	0.047138	0.000720061	0.0995379	0.0292635	0.685831	0.680269	0.139748	0.00027945
ENSG00000188859	7083	0.944716	468.078	415.575	0.000746943	rs34021658	-807485	-807485	43	43	0.0361953	0.000122802	-0.085916	0.022208	0.318668	0.321474	0.0768814	0.000400724
ENSG00000232341	6841	1.03109	882.139	477.07	0.00203407	rs496937	-94448	-94448	393	490	0.412458	0.00103973	-0.0465528	0.0141175	0.823918	0.82598	0.161867	0.000259332
ENSG00000143157	6980	0.991339	787.997	466.917	1.29e-22	rs6683488	917	917	278	326	0.725589	7.34e-26	-0.0390111	0.0035196	0.0001	1.49e-19	1.7e-19	0.000265863
ENSG00000225171	7034	1.03751	864.789	477.087	1.58e-35	rs10918586	-9117	-9117	355	462	0.388889	6.43e-40	0.165284	0.0114944	0.0001	8.6e-34	1.69e-33	0.000268185
ENSG00000152382	7070	1.01889	975.718	482.071	1.6e-10	rs10918585	-23319	-23319	350	439	0.630471	1.36e-11	-0.0286778	0.00414903	0.0001	1.15e-07	6.54e-08	0.000228349
ENSG00000143195	7011	1.00524	528.965	424.534	0.00143648	rs201678750	-482793	-482793	368	450	0.378788	0.000328488	-0.0674199	0.0186499	0.530347	0.53003	0.115035	0.000408652
ENSG00000143167	6852	1.03993	856.142	476.436	6.62e-05	rs10918640	-22409	-22409	66	74	0.93771	2.2e-05	0.117649	0.0274788	0.0465953	0.0482475	0.0147968	0.000272291
ENSG00000231605	6884	0.994343	855.055	482.187	5.43e-16	rs3736846	174602	174602	269	313	0.736532	1.07e-17	-0.146416	0.0165063	0.0001	5.46e-13	4.43e-13	0.000246696
ENSG00000272205	6908	1.0343	810.627	472.996	0.000113861	rs266822	64819	64819	272	316	0.734007	3.79e-05	-0.051201	0.0123248	0.0811919	0.079993	0.0232376	0.000284149
ENSG00000143190	6907	1.01538	753.442	462.741	0.000281252	rs61636073	215764	215764	20	21	0.0176768	8.85e-05	-0.0673183	0.0170422	0.183382	0.185108	0.0484146	0.000293437
ENSG00000272033	6772	1.02209	877.865	478.075	0.000407364	rs11802409	-58009	-58009	118	129	0.108586	0.000174037	-0.0575496	0.015223	0.291871	0.290599	0.0707796	0.000255575
ENSG00000198821	6702	0.996034	651.164	443.039	3.1e-06	rs7513428	27394	27394	171	188	0.841751	2.68e-07	0.095043	0.0182383	0.00309969	0.00207095	0.000787088	0.000325174
ENSG00000143162	6664	1.02043	966.652	486.529	7.14e-12	rs11805680	-13790	-13790	238	257	0.21633	5.38e-13	-0.0597545	0.00807852	0.0001	4.66e-09	2.94e-09	0.000231267
ENSG00000197965	6499	1.01307	838.062	461.426	7.86e-08	rs6427101	2652	2652	291	340	0.286195	6.45e-09	-0.0236265	0.00400484	0.0001	5.77e-05	2.59e-05	0.000262474
ENSG00000143199	6653	0.988877	676.403	436.293	8.58e-15	rs11578481	-3799	-3799	96	101	0.0850168	6.43e-18	0.174072	0.0194813	0.0001	7.77e-12	5.9e-12	0.00030798
ENSG00000143164	6747	1.02551	1118.31	485.294	0.000305499	rs2268558	431601	431601	226	270	0.227273	0.000141614	0.0225041	0.00587141	0.275972	0.27793	0.0682669	0.000202123
ENSG00000143158	6747	1.02166	1064.05	481.964	9.92e-17	rs7539141	53140	53140	95	100	0.0841751	1.58e-18	-0.072964	0.00800716	0.0001	5.47e-14	4.69e-14	0.000210664
ENSG00000143147	6962	1.01113	1058.16	477.967	1.1e-24	rs55869127	-4689	-4689	76	80	0.0673401	1.25e-27	0.0981549	0.00851551	0.0001	6.78e-22	8.51e-22	0.000206994
ENSG00000143155	6931	0.961903	724.919	442.174	5.74e-60	rs10800341	28374	28374	305	389	0.327441	1.04e-72	0.0692598	0.00327578	0.0001	5.94e-55	2.2e-54	0.000269783
ENSG00000213064	6987	0.978818	596.301	417.395	0.000725186	rs77160346	-606932	-606932	13	13	0.0109428	0.000122377	-0.118964	0.0307434	0.358764	0.361471	0.0846172	0.000341324
ENSG00000143178	7208	0.982007	752.57	444.85	1.97e-05	rs4656574	-25198	-25198	359	440	0.62963	2.62e-06	-0.059351	0.0124967	0.0158984	0.0160058	0.00538491	0.000272468
ENSG00000227722	7297	0.952178	527.47	406.332	0.00115644	rs147124884	-643197	-643197	93	97	0.0816498	0.000181807	0.175141	0.0464656	0.470253	0.480606	0.106469	0.000362162
ENSG00000143184	7254	0.976623	497.762	410.131	0.00105655	rs147416467	-660180	-660180	94	98	0.0824916	0.000173341	0.216984	0.0573809	0.423158	0.420718	0.0957002	0.000406793
ENSG00000143153	7699	1.03569	946.615	489.167	1.22e-11	rs12040207	-166011	-166011	79	82	0.0690236	1.12e-12	0.0831937	0.0114129	0.0001	5.9e-09	3.69e-09	0.000244059
ENSG00000143156	7857	1.0226	643.7	454.083	1.32e-18	rs2152979	-71057	-71057	355	451	0.62037	8.57e-22	0.0567641	0.00566386	0.0001	3.84e-16	3.72e-16	0.000348913
ENSG00000117475	7857	1.01495	669.981	457.22	2.58e-58	rs12083249	-225617	-225617	59	60	0.050505	1.99e-68	-0.253819	0.0125096	0.0001	2.61e-56	1.02e-55	0.00032967
ENSG00000117477	8000	1.0459	675.473	468.141	6.9e-11	rs35209966	-33303	-33303	213	239	0.201178	2.57e-12	0.0639454	0.00892468	0.0001	2.11e-08	1.26e-08	0.000349476
ENSG00000234604	7996	1.05555	706.499	470.606	0.00138549	rs1190739636	-533756	-533756	73	119	0.109576	0.000620784	-0.0501369	0.0145635	0.608239	0.600382	0.126691	0.000340919
ENSG00000117479	7963	0.979955	552.505	448.586	2.59e-06	rs72706085	520	520	12	12	0.010101	2.56e-07	-0.118993	0.0227966	0.00189981	0.00164606	0.000632415	0.00036935
ENSG00000213062	7963	1.048	624.308	461.739	1.05e-07	rs72706085	388	388	12	12	0.010101	9.1e-09	-0.195924	0.0335561	0.0001	4.03e-05	1.83e-05	0.000379778
ENSG00000198734	7778	0.897401	186.148	319.075	0.000365607	rs7355223	-965839	-965839	434	575	0.484007	3.6e-06	-0.0981381	0.0209605	0.0931907	0.0903699	0.0259135	0.000892408
ENSG00000000460	7742	1.02997	560.157	457.575	1.22e-50	rs73026213	219225	219225	272	318	0.267677	2.44e-59	-0.144823	0.00784452	0.0001	2.61e-49	8.46e-49	0.000407383
ENSG00000188404	7598	0.891828	136.721	286.992	0.000277821	rs3917683	-89568	-89568	405	524	0.558923	6.24e-07	-0.0854101	0.0169326	0.060294	0.0554096	0.0167747	0.00119693
ENSG00000171806	7417	1.03787	504.068	450.043	2.42e-86	rs12132222	-5541	-5541	100	105	0.0883838	4.78e-103	-0.323877	0.0119204	0.0001	8.69e-87	7.77e-86	0.000460406
ENSG00000000457	7442	0.975947	492.219	451.003	0.000206529	rs12736684	331892	331892	208	233	0.196128	4.97e-05	0.0253111	0.00618815	0.10269	0.103222	0.0291568	0.000410724
ENSG00000243051	7439	1.00657	563.568	469.639	0.000706518	rs199657749	-404099	-404099	35	35	0.031362	0.00028475	-0.120261	0.0329232	0.324068	0.325442	0.0776508	0.000384702
ENSG00000075945	7440	1.02529	545.081	464.644	3.79e-11	rs644834	-122352	-122352	99	104	0.912458	1.06e-12	-0.0539048	0.00738787	0.0001	1.31e-08	7.95e-09	0.000414445
ENSG00000120370	7486	1.00088	528.06	452.344	2.18e-14	rs34621734	-16764	-16764	127	136	0.114478	7.45e-17	-0.0955205	0.0110808	0.0001	1.13e-11	8.45e-12	0.00040537
ENSG00000231407	7484	1.02202	520.55	451.268	3.89e-19	rs148024641	-214	-214	46	46	0.0387205	1.49e-22	0.339184	0.0331696	0.0001	9.04e-17	9.05e-17	0.000430894
ENSG00000116132	7330	1.02524	401	429.759	0.000138143	rs4656227	127582	127582	176	195	0.164141	1.96e-05	0.141134	0.0327657	0.0491951	0.0495401	0.0151519	0.000563241
ENSG00000010932	6838	0.915494	108.82	252.9	0.0181228	rs72712625	-190941	-190941	17	17	0.0143098	0.000557123	0.215876	0.062168	0.883012	0.8815	0.170115	0.00160061
ENSG00000231424	6833	0.928664	290.608	391.12	3.19e-05	rs10158051	-28179	-28179	292	338	0.284512	1.04e-06	0.0907909	0.0183772	0.0170983	0.013268	0.00452304	0.000620052
ENSG00000117523	6642	1.01757	619.366	471.277	1.32e-32	rs34720381	652	652	109	115	0.0968013	4.73e-37	0.0782072	0.00569148	0.0001	2.5e-30	4.37e-30	0.000358664
ENSG00000283683	6652	1.05497	549.569	456.362	0.00578591	rs149957719	174803	174803	42	43	0.0361953	0.00270516	-0.102042	0.0338633	0.954205	0.954147	0.181015	0.000437718
ENSG00000117533	6643	1.02067	617.554	466.336	1.2e-32	rs2298914	-810	-810	209	233	0.196128	1.8e-37	0.0823468	0.00595183	0.0001	1.84e-30	3.24e-30	0.000362161
ENSG00000010165	6630	1.00391	575.933	463.771	1.54e-47	rs2232811	-330	-330	438	571	0.48064	5.75e-55	-0.0903984	0.00514531	0.0001	5.97e-45	1.7e-44	0.000374213
ENSG00000197959	6627	1.02078	583.038	463.743	2.61e-12	rs74670150	81795	81795	115	123	0.103535	4.56e-14	-0.0580855	0.00749357	0.0001	9.91e-10	6.55e-10	0.000383685
ENSG00000233540	6513	1.03159	648.323	474.464	0.00460213	rs114472868	908854	908854	20	20	0.016835	0.0025244	-0.134638	0.044367	0.944206	0.946617	0.179794	0.00035322
ENSG00000283152	6152	0.997834	664.017	480.704	0.000904222	rs80020884	946459	946459	24	24	0.020202	0.000440707	-0.145092	0.0410291	0.455654	0.45263	0.101372	0.000320181
ENSG00000230630	6142	0.970819	380.402	419.587	0.00189279	rs10489295	58694	58694	14	14	0.0117845	0.000429212	0.399021	0.112608	0.522748	0.527696	0.114678	0.000525066
ENSG00000135845	5809	1.02844	578.021	462.084	7.67e-34	rs1063412	-2260	-2260	412	560	0.52862	3.4e-39	-0.0739273	0.0051989	0.0001	6e-32	1.11e-31	0.000393496
ENSG00000094975	5763	0.918167	322.367	394.468	0.00215128	rs181135168	-577012	-577012	13	13	0.0109428	0.000333884	-0.0943674	0.0261355	0.533747	0.540837	0.116888	0.000544201
ENSG00000120337	5322	0.988322	435.534	441.176	0.00229236	rs12411259	-153872	-153872	255	297	0.25	0.000748955	-0.0684325	0.020184	0.638336	0.636994	0.132678	0.00047766
ENSG00000231615	5159	1.00572	572.488	485.124	8.93e-06	rs10912633	160439	160439	354	443	0.372896	2.84e-06	0.0542732	0.0114687	0.00439956	0.00493403	0.00179176	0.000377994
ENSG00000117592	5151	0.976813	397.53	447.792	2.09e-05	rs76097558	939	939	16	16	0.013468	3.03e-06	-0.0929083	0.0196911	0.010499	0.00934686	0.00325878	0.000509564
ENSG00000117586	5151	1.03087	483.068	472.05	4.02e-07	rs10798282	-9699	-9699	300	356	0.700337	6.1e-08	-0.0654971	0.0119236	0.00019998	0.00014711	6.34e-05	0.000473291
ENSG00000203739	5117	1.01759	533.922	483.457	0.00128706	rs149472667	435446	435446	121	126	0.893939	0.00067656	-0.046977	0.0137408	0.493951	0.488753	0.107967	0.000416064
ENSG00000162753	5207	1.05062	490.161	472.771	5.58e-06	rs941989	309660	309660	363	465	0.391414	1.24e-06	0.0662437	0.0135037	0.00179982	0.00197987	0.000753693	0.000486333
ENSG00000183831	5335	1.02339	429.7	465.463	3.99e-06	rs10798295	44963	44963	376	488	0.410774	6.94e-07	0.0601884	0.0119832	0.00109989	0.00146185	0.000564667	0.000523531
ENSG00000076321	5343	1.03747	451.808	476.612	1.09e-10	rs7552939	83363	83363	375	486	0.409091	6.7e-12	-0.0250265	0.00356506	0.0001	2.58e-08	1.53e-08	0.000513207
ENSG00000225591	5342	1.01989	462.973	480.716	0.00840335	rs1292032634	-758383	-758383	11	12	0.0103986	0.00525829	0.14625	0.0521912	0.979402	0.979029	0.184864	0.000482225
ENSG00000200674	5373	1.0065	395.758	461.587	0.000183104	rs332765	895095	895095	401	527	0.443715	5.27e-05	0.0492161	0.0120749	0.0675932	0.068529	0.0202447	0.000547691
ENSG00000117593	5350	1.02046	438.349	470.769	1.67e-34	rs7552741	-26768	-26768	316	372	0.313131	2.92e-39	-0.091892	0.00645571	0.0001	1.67e-32	3.15e-32	0.000509943
ENSG00000120334	5352	0.984765	388.609	463.34	0.000825281	rs138221867	-89483	-89483	13	13	0.0109428	0.000309562	0.121563	0.0334817	0.280772	0.281389	0.068949	0.000530964
ENSG00000270084	5415	1.00588	469.16	485.3	0.000992232	rs61827870	-57336	-57336	290	337	0.28367	0.000519887	-0.0425448	0.0121856	0.370663	0.369481	0.0861657	0.000461393
ENSG00000185278	5430	1.0231	478.53	485.963	1.43e-05	rs766600114	513416	513416	66	75	0.0638842	4.88e-06	-0.0431041	0.0093363	0.00609939	0.00601923	0.0021634	0.00046983
ENSG00000234741	5433	1.03801	425.362	473.343	6.02e-08	rs2281486	-15800	-15800	269	308	0.259259	7.37e-09	-0.0376705	0.00641098	0.0001	1.68e-05	7.96e-06	0.000545727
ENSG00000117601	5399	1.02981	394.458	467.804	4.51e-22	rs12071784	109334	109334	165	189	0.159091	3.45e-25	0.199036	0.018238	0.0001	4.85e-20	5.61e-20	0.000578248
ENSG00000236535	5341	1.03106	426.26	484.771	0.0015478	rs144855061	-751766	-751766	68	70	0.0589226	0.000843503	0.0755231	0.0224971	0.468953	0.468299	0.104283	0.000536558
ENSG00000135870	5338	0.99748	326.219	454.763	0.00251804	rs78923360	950232	950232	158	169	0.142256	0.00100411	0.015877	0.00480032	0.565243	0.561828	0.12036	0.0006511
ENSG00000224977	5338	1.01616	396.525	474.091	0.00194222	rs140339825	-991755	-991755	52	53	0.0446128	0.000951537	0.0997735	0.0300266	0.536346	0.529764	0.115009	0.000558437
ENSG00000152061	5476	0.999141	336.626	459.739	0.000431095	rs12747912	865861	865861	204	235	0.197811	0.00013786	0.0244495	0.0063677	0.132187	0.135384	0.0369574	0.000633345
ENSG00000227373	5474	1.01164	365.163	470.996	0.00218207	rs200487844	74804	74804	372	503	0.423401	0.00104456	0.0389457	0.0118154	0.543646	0.54417	0.117437	0.000600384
ENSG00000203737	5704	0.996697	323.882	451.712	0.000157541	rs301701	-822891	-822891	223	254	0.213805	3.66e-05	0.0578912	0.013906	0.0510949	0.0503117	0.0153663	0.000654637
ENSG00000237249	5993	1.02286	527.343	464.326	0.00348249	rs74403353	663082	663082	17	17	0.0143098	0.00164391	-0.153738	0.0485898	0.836916	0.835392	0.163264	0.000426122
ENSG00000223525	5984	1.01376	506.066	462.314	0.00196472	rs6686722	867868	867868	220	251	0.211279	0.000829802	-0.0439696	0.0130798	0.624938	0.624427	0.130607	0.000435282
ENSG00000116161	6074	1.02174	582.744	471.289	2.85e-05	rs333418	-291870	-291870	395	496	0.417508	7.61e-06	0.0209272	0.00463005	0.0141986	0.0149371	0.00505019	0.000384681
ENSG00000287697	6075	0.996024	525.028	463.322	0.000679556	rs1173495659	-403725	-403725	72	89	0.0764605	0.000247366	0.0654804	0.017747	0.30047	0.302008	0.0730513	0.000403271
ENSG00000206659	6104	1.03248	551.091	465.748	0.00122455	rs79983252	593796	593796	30	30	0.0252525	0.000504564	-0.143026	0.0408696	0.479052	0.475334	0.105585	0.000416314
ENSG00000120333	6104	0.999498	632.842	486.291	2.8e-31	rs1058741	-8929	-8929	242	274	0.23064	1.73e-34	0.0661902	0.0050303	0.0001	1.83e-28	2.99e-28	0.000337215
ENSG00000120332	6122	0.957273	414.52	433.058	6.44e-08	rs41266070	-57938	-57938	14	14	0.0117845	1.62e-09	0.470888	0.0767144	0.0001	4.26e-05	1.94e-05	0.000466546
ENSG00000235750	6156	1.00808	465.829	455.013	1.35e-28	rs12566648	120110	120110	255	299	0.251684	1.43e-33	-0.57697	0.0445663	0.0001	3.92e-26	5.84e-26	0.000466972
ENSG00000235628	6144	1.0357	643.94	477.868	0.00033989	rs75861626	230511	230511	76	79	0.0664983	0.000141616	-0.107042	0.0279276	0.183782	0.183009	0.0479307	0.00035876
ENSG00000116147	5927	0.982872	597.552	468.185	2.92e-11	rs12566648	-430486	-430486	255	299	0.251684	9.6e-13	-0.165077	0.0225774	0.0001	2.39e-08	1.43e-08	0.000343828
ENSG00000227740	5885	1.0177	672.755	482.83	2.2e-06	rs34104622	487080	487080	307	376	0.316498	5.66e-07	0.0599034	0.0118305	0.00119988	0.00130633	0.00050768	0.000330302
ENSG00000252906	5887	1.04638	658.772	476.811	0.00082043	rs111817210	-523339	-523339	139	153	0.128788	0.00037436	-0.0631218	0.0176308	0.40006	0.395275	0.0909739	0.000358693
ENSG00000143207	5707	1.01332	592.241	471.551	0.000100061	rs34450618	-204054	-204054	94	101	0.0850168	3.19e-05	0.0239663	0.00571273	0.0567943	0.0550919	0.0166864	0.000371598
ENSG00000236021	5704	1.02752	661.081	481.904	0.00013048	rs78785215	-430414	-430414	19	20	0.016835	5.21e-05	0.158639	0.0388926	0.0735926	0.0763028	0.0222978	0.000343382
ENSG00000116183	5408	1.03625	542.44	471.373	0.00133064	rs143394951	953494	953494	19	19	0.0159933	0.000599104	0.368657	0.106781	0.50445	0.497075	0.109473	0.000426376
ENSG00000152092	5457	1.02543	558.32	462.493	3.16e-06	rs2206319	-290074	-290074	176	186	0.843434	4.87e-07	-0.0350475	0.00688089	0.00129987	0.00148272	0.000572331	0.000404742
ENSG00000198797	5446	1.02369	622.375	479.328	2.83e-10	rs12023305	422972	422972	328	400	0.3367	2.24e-11	0.10036	0.0146858	0.0001	1.21e-07	6.82e-08	0.000361723
ENSG00000242193	5591	1.01752	614.631	474.141	8.94e-09	rs10798592	-92	-92	413	533	0.448653	8.75e-10	0.0883002	0.0141458	0.0001	4.41e-06	2.19e-06	0.000361387
ENSG00000254154	5591	1.02246	554.608	460.212	1.52e-05	rs7413442	-77203	-77203	199	218	0.183502	2.84e-06	0.0844856	0.0178541	0.0079992	0.00746894	0.00264532	0.000404834
ENSG00000224687	5640	1.01665	588.422	474.852	3.66e-11	rs11586371	-5057	-5057	134	155	0.130471	1.79e-12	0.118184	0.0163702	0.0001	1.6e-08	9.65e-09	0.000376759
ENSG00000075391	5640	1.02965	630.83	481.047	4.2e-12	rs34676994	-8727	-8727	104	107	0.0900673	2.19e-13	-0.0671176	0.00891691	0.0001	1.46e-09	9.5e-10	0.000361503
ENSG00000213058	6012	1.00393	580.454	466.615	0.00096801	rs118161585	-535533	-535533	36	36	0.030303	0.000390191	-0.132627	0.0371598	0.434057	0.428096	0.0970656	0.000371316
ENSG00000213057	6496	1.02432	480.906	449.356	1.24e-08	rs10913568	1523	1523	421	573	0.482323	4.46e-10	0.043881	0.00690569	0.0001	4.4e-06	2.18e-06	0.000468742
ENSG00000273384	6683	1.02048	498.88	449.942	2.97e-14	rs58578192	-95703	-95703	355	433	0.364478	8.91e-17	0.104505	0.0121561	0.0001	8.82e-12	6.67e-12	0.000448107
ENSG00000116191	6742	1.00836	463.866	441.119	1.42e-05	rs72705196	47264	47264	134	149	0.125421	1.6e-06	-0.0274577	0.00565919	0.00579942	0.00629423	0.0022555	0.000469237
ENSG00000273062	6739	1.02195	528.993	463.727	0.00136447	rs72709434	342775	342775	39	39	0.0328283	0.000555548	-0.110488	0.0318111	0.50485	0.503865	0.110624	0.00042396
ENSG00000116194	6637	0.978148	275.226	389.375	0.00183219	rs4652339	92816	92816	283	334	0.718855	0.000245438	-0.065543	0.0177542	0.40126	0.407117	0.0931161	0.000738221
ENSG00000116199	6482	0.997818	427.668	452.595	1.21e-18	rs61823793	33895	33895	62	65	0.0547138	6.66e-22	0.0846218	0.00841867	0.0001	5.61e-16	5.39e-16	0.000497066
ENSG00000186283	6438	1.02186	447.095	455.615	6.46e-09	rs6682128	-68920	-68920	346	424	0.643098	2.72e-10	0.0437478	0.00679805	0.0001	2.17e-06	1.1e-06	0.000501493
ENSG00000143322	6690	1.02924	502.451	459.594	4.01e-16	rs9727252	-109302	-109302	349	438	0.631313	1.21e-18	-0.0316831	0.00346416	0.0001	8.46e-14	7.17e-14	0.000453439
ENSG00000057252	6816	1.03809	580.745	469.289	9.07e-21	rs6425534	51773	51773	444	592	0.498316	1.28e-23	-0.0600859	0.00571853	0.0001	1.14e-18	1.25e-18	0.000399819
ENSG00000162779	6901	1.01102	628.015	480.934	9.75e-48	rs55906130	202	202	444	589	0.495791	2.72e-53	0.314534	0.0182615	0.0001	1.98e-45	5.71e-45	0.000348664
ENSG00000236539	6991	1.02484	525.392	455.868	0.00251697	rs12070861	123839	123839	112	121	0.101852	0.00101793	0.0673525	0.0203877	0.727827	0.725019	0.146664	0.000429553
ENSG00000143340	7143	0.920005	332.017	405.97	1.11e-16	rs6678978	44212	44212	279	324	0.272727	1.23e-21	-0.101534	0.0101736	0.0001	4.53e-13	3.7e-13	0.000530889
ENSG00000231966	7233	1.0342	550.939	462.08	0.00119525	rs57244202	-884612	-884612	258	301	0.253367	0.00046599	0.0490164	0.0139204	0.466253	0.466082	0.103898	0.000417962
ENSG00000169905	7280	1.03343	584.952	466.543	0.00030405	rs2004482	-294835	-294835	25	30	0.0252525	0.000103407	-0.0426822	0.0109117	0.148085	0.151387	0.0407604	0.000393018
ENSG00000143337	7276	0.982416	368.802	417.876	1.78e-08	rs78856676	981	981	130	138	0.116162	1.58e-10	-0.0555917	0.00852105	0.00019998	8.15e-06	3.96e-06	0.000556445
ENSG00000272906	7275	1.04027	545.857	463.8	0.000784345	rs76645336	-38612	-38612	16	17	0.0143098	0.000293963	-0.162356	0.0445495	0.325667	0.329421	0.0784444	0.000427339
ENSG00000135837	7321	1.01208	525.325	458.573	0.00212295	rs58844263	-3347	-3347	18	18	0.0151515	0.000864426	0.0466317	0.0139196	0.663534	0.667649	0.137664	0.000417778
ENSG00000260360	7321	1.03003	517.393	454.614	0.00105497	rs568267549	348350	348350	25	25	0.0210438	0.000361353	-0.143664	0.0400219	0.406859	0.406221	0.0929686	0.000441102
ENSG00000235145	7297	0.997832	495.725	451.271	0.000502136	rs34163309	-427949	-427949	24	25	0.0210438	0.000142857	0.141511	0.036942	0.219378	0.221305	0.0564314	0.000428854
ENSG00000116260	7265	1.03541	491.361	442.17	2.93e-32	rs3820308	14313	14313	278	329	0.723064	5.87e-39	0.0722214	0.00509783	0.0001	1.35e-30	2.38e-30	0.000469843
ENSG00000121454	7353	1.00828	525.507	449.792	2.03e-05	rs11577538	-681686	-681686	279	323	0.271886	3.07e-06	-0.0931102	0.0197452	0.00909909	0.0101693	0.00352643	0.00041413
ENSG00000230124	6699	1.02438	721.073	478.252	0.00158395	rs115155652	219151	219151	33	34	0.0286195	0.000797481	0.03672	0.0108871	0.673533	0.671397	0.138274	0.000312691
ENSG00000143324	6583	0.987954	588.247	453.668	1.04e-14	rs4550006	251205	251205	347	426	0.358586	3.43e-17	-0.038496	0.00441416	0.0001	8.39e-12	6.37e-12	0.000353378
ENSG00000283575	6433	1.02985	639.876	461.758	0.000149682	rs10910935	661872	661872	271	322	0.271044	4.19e-05	0.0537567	0.0130136	0.0830917	0.0840135	0.0242787	0.000356548
ENSG00000135835	6436	1.00175	597.558	454.641	0.000650965	rs165257	-677415	-677415	436	573	0.482323	0.000205125	-0.0425979	0.0113952	0.321168	0.321521	0.0768884	0.000358932
ENSG00000232586	6386	1.02486	616.056	458.195	0.000128319	rs7551728	6026	6026	435	549	0.537879	3.27e-05	0.0492092	0.0117461	0.070093	0.0705732	0.0207892	0.000366359
ENSG00000243155	6362	1.02871	725.852	475.915	3.14e-07	rs6695648	-23979	-23979	386	477	0.401515	5.22e-08	-0.062037	0.0112345	0.00019998	0.000176873	7.55e-05	0.00031355
ENSG00000135823	6356	1.03485	731.143	472.044	0.00010149	rs4651081	24953	24953	395	496	0.417508	3.27e-05	0.0145611	0.00347583	0.0613939	0.0643045	0.0191404	0.000315403
ENSG00000162783	6397	0.99552	534.978	439.228	0.000118741	rs56183710	-40174	-40174	113	125	0.105219	2.01e-05	0.058575	0.0136152	0.0625937	0.0624384	0.0186486	0.00039532
ENSG00000198216	6369	0.987052	537.256	446.939	1.61e-05	rs199921	448143	448143	142	153	0.128788	2.17e-06	0.0543037	0.0113391	0.0089991	0.0092039	0.00321272	0.00038611
ENSG00000273573	6348	1.02182	758.774	472.81	0.00236266	rs2609473	-302379	-302379	426	564	0.525253	0.00116851	0.0398027	0.0121948	0.830117	0.828183	0.162205	0.000295505
ENSG00000179930	6219	1.01148	628.909	455.458	3.16e-07	rs61816449	-80906	-80906	84	86	0.0723906	2.65e-08	0.167191	0.0296095	0.00039996	0.000179594	7.66e-05	0.000348522
ENSG00000135821	6242	0.945809	379.377	408.371	0.000744492	rs12146116	-62470	-62470	167	183	0.15404	0.000106505	-0.0208571	0.00534216	0.266873	0.270501	0.0667741	0.000495732
ENSG00000135828	5991	1.02497	706.568	492.165	1.56e-196	rs10911102	-255	-255	362	429	0.361111	4.72e-215	1.0473	0.0198478	0.0001	1.66e-198	2.23e-196	0.000319514
ENSG00000143333	6010	0.991662	459.815	435.496	6.57e-05	rs12088644	467265	467265	18	19	0.0159933	8.96e-06	-0.283573	0.0632423	0.0314969	0.0307516	0.00981846	0.000455909
ENSG00000261504	6051	0.970814	400.103	419.187	0.00491086	rs12567774	-523463	-523463	28	30	0.0252525	0.00142274	-0.119369	0.037226	0.871013	0.867025	0.168051	0.000499212
ENSG00000135824	6323	1.00967	694.688	483.121	3.85e-05	rs636410	44708	44708	379	457	0.61532	1.37e-05	-0.0923453	0.0210409	0.0254975	0.0253469	0.00821672	0.00031426
ENSG00000135838	6352	1.00426	482.41	440.614	1.28e-05	rs76514451	365669	365669	79	84	0.0707071	1.39e-06	-0.091555	0.0187532	0.00539946	0.00600019	0.00215726	0.000447101
ENSG00000135829	6324	1.04197	610.531	469.289	0.00279909	rs579067	-275935	-275935	91	96	0.919192	0.00135759	-0.0184943	0.00574297	0.810219	0.807733	0.159294	0.000383456
ENSG00000287808	6321	1.02477	599.604	464.46	0.000556199	rs141790132	-993735	-993735	15	15	0.0126263	0.000199928	-0.167471	0.0447204	0.270273	0.272551	0.0671741	0.000376342
ENSG00000135862	6409	0.982338	393.082	411.481	1.04e-18	rs4233194	68361	68361	428	559	0.529461	5.05e-24	-0.0697305	0.00657051	0.0001	7.67e-16	7.32e-16	0.000521989
ENSG00000058085	6242	0.992611	550.544	453.333	1.22e-33	rs2276543	-69	-69	291	336	0.282828	1.11e-39	0.282969	0.0197509	0.0001	1.13e-30	2e-30	0.000381615
ENSG00000157064	6151	0.950214	401.239	421.731	0.00143846	rs377328342	241557	241557	21	23	0.0193603	0.000314308	-0.0484913	0.0133706	0.459354	0.463594	0.103448	0.000473807
ENSG00000116698	6142	0.998918	496.733	448.639	0.000815816	rs140277104	742627	742627	16	16	0.013468	0.00024316	0.0805657	0.0218091	0.332367	0.333811	0.0792816	0.000429034
ENSG00000232860	6140	1.04145	610.375	468.446	0.00252645	rs112458074	-968920	-968920	329	354	0.701354	0.00119595	0.0487457	0.0149655	0.775022	0.773556	0.154106	0.000383131
ENSG00000162704	6031	1.00419	613.353	478.809	2.25e-75	rs2254972	-2124	-2124	421	551	0.463805	1.27e-84	0.0883529	0.00375902	0.0001	6.87e-73	4.41e-72	0.000351614
ENSG00000143344	6032	0.933548	262.517	378.629	0.00511304	rs547317280	439827	439827	16	17	0.0143098	0.000834147	-0.0745232	0.0221785	0.759624	0.76291	0.152425	0.000694881
ENSG00000198756	5878	0.945384	367.193	414.081	5.6e-14	rs112563668	2381	2381	169	178	0.149832	9.7e-18	0.101529	0.0114296	0.0001	8.06e-11	5.74e-11	0.000511642
ENSG00000198860	5845	0.993813	590.661	468.701	3.35e-12	rs1327123	-6193	-6193	345	413	0.347643	8.24e-14	0.0391177	0.00510184	0.0001	2.25e-09	1.45e-09	0.000356674
ENSG00000271387	5206	1.02062	605.268	470.314	0.00453646	rs879453389	192819	192819	20	20	0.016835	0.0023766	-0.119548	0.0391562	0.933207	0.933718	0.177822	0.000369469
ENSG00000116667	5206	1.05238	565.5	463.477	2.85e-23	rs4651187	-158980	-158980	53	55	0.0462963	8.42e-27	0.161474	0.0142638	0.0001	1.45e-21	1.79e-21	0.000423108
ENSG00000230470	5234	0.982963	469.393	448.713	5.75e-05	rs6662521	-56332	-56332	210	227	0.808923	1.04e-05	-0.0637403	0.0143179	0.0279972	0.0285061	0.00915939	0.000437777
ENSG00000232036	5502	1.00811	572.669	459.55	0.000815321	rs1406042283	281820	281820	51	69	0.102374	0.000288211	0.0733885	0.0201086	0.369863	0.369254	0.0861218	0.000379891
ENSG00000286378	5281	1.03177	545.017	458.436	2.18e-05	rs115585866	84156	84156	13	13	0.0109428	4.15e-06	0.298167	0.064099	0.00819918	0.0101239	0.00351235	0.000420312
ENSG00000116406	5193	1.01328	669.889	479.364	2.67e-07	rs67386341	6166	6166	34	38	0.0319865	4.85e-08	0.0534618	0.00965793	0.00029997	0.000158333	6.8e-05	0.000328504
ENSG00000135842	5209	1.01382	591.506	479.746	2.28e-39	rs66512306	-714	-714	127	136	0.114478	5.08e-44	-0.342953	0.0224553	0.0001	4.28e-37	9.39e-37	0.000372472
ENSG00000121481	5046	1.00455	555.883	473.697	0.00379862	rs72737720	-465672	-465672	34	34	0.0286195	0.00201723	0.0336094	0.0108318	0.878312	0.878522	0.169672	0.000388269
ENSG00000121486	5056	1.00041	438.135	443.34	0.000535241	rs12044161	-59747	-59747	66	68	0.0572391	0.000134446	-0.035314	0.00918217	0.207879	0.208925	0.0537336	0.000488036
ENSG00000116668	5056	0.994029	445.126	448.301	4.11e-08	rs6424972	37285	37285	352	430	0.361953	1.79e-09	0.0326763	0.00533808	0.0001	1.96e-05	9.2e-06	0.000473495
ENSG00000238061	5099	1.043	552.759	472.524	1.23e-09	rs6685627	-11776	-11776	385	496	0.417508	8.56e-11	-0.0727332	0.0109828	0.0001	3.62e-07	1.97e-07	0.000424439
ENSG00000279838	5088	1.00909	681.842	495.465	0.000196196	rs10911809	765581	765581	15	16	0.013468	0.000102675	-0.171493	0.0438225	0.122788	0.122445	0.0338513	0.000319768
ENSG00000116679	5077	0.980797	416.099	435.148	0.000955428	rs79086299	-680193	-680193	13	13	0.0109428	0.00023613	0.0751615	0.0203043	0.332367	0.337366	0.0799665	0.000491363
ENSG00000273004	5078	1.00629	587.88	476.671	0.0011676	rs10911749	222619	222619	15	16	0.013468	0.000555142	0.137487	0.0395825	0.492451	0.493777	0.108882	0.000368572
ENSG00000279401	4908	1.0315	599.413	476.141	0.000504068	rs6684195	-460971	-460971	376	478	0.402357	0.000214487	0.0495727	0.013302	0.245675	0.247192	0.0619977	0.00038196
ENSG00000143341	5085	0.982021	409.494	443.72	5.33e-05	rs4650696	519619	519619	77	79	0.0664983	8.43e-06	0.181484	0.0403531	0.0239976	0.0232915	0.00760475	0.000500705
ENSG00000047410	5875	1.05062	537.799	465.238	1.23e-08	rs3131554	107245	107245	200	226	0.190236	8.73e-10	0.0252438	0.00404384	0.0001	3.53e-06	1.77e-06	0.000443269
ENSG00000157181	5875	1.00371	479.322	456.768	1.59e-12	rs3753567	-32058	-32058	322	388	0.326599	1.63e-14	0.0380663	0.00482155	0.0001	7.05e-10	4.71e-10	0.000449429
ENSG00000229739	5818	1.03619	599.925	480.173	6.73e-44	rs8824	-2311	-2311	389	504	0.575758	4.58e-49	-0.133821	0.0081877	0.0001	1.37e-42	3.62e-42	0.000385474
ENSG00000273198	5865	1.03829	529.771	463.09	1.54e-10	rs5275	152152	152152	333	404	0.340067	4.97e-12	-0.0871395	0.0123333	0.0001	4.3e-08	2.52e-08	0.000438467
ENSG00000228238	5807	1.01008	507.959	463.152	1.56e-08	rs76057663	-252391	-252391	158	172	0.144781	1.05e-09	-0.105711	0.0170197	0.00019998	6.99e-06	3.41e-06	0.000430156
ENSG00000073756	5968	0.931527	262.193	376.601	0.0160567	rs139553463	223133	223133	42	42	0.0353535	0.00396532	-0.148072	0.0511761	0.990301	0.987715	0.186263	0.000692217
ENSG00000116711	6521	0.940424	291.159	382.261	0.00368456	rs77434193	428559	428559	16	16	0.013468	0.000562717	0.266728	0.076873	0.684832	0.683327	0.140195	0.000637373
ENSG00000162670	6528	0.975367	350.843	450.492	6.55e-07	rs72731165	-49971	-49971	143	152	0.127946	5.28e-08	0.114367	0.0207197	0.00059994	0.000285322	0.00011882	0.000575405
ENSG00000237457	6528	1.05226	394.719	463.955	0.00484761	rs12123404	-472994	-472994	17	17	0.0143098	0.00239336	-0.140736	0.0461283	0.843316	0.840642	0.16406	0.000605948
ENSG00000116741	5807	1.01504	518.018	458.655	0.00140954	rs2246829	-231096	-231096	33	42	0.0353535	0.000537512	-0.0758581	0.021784	0.513249	0.511232	0.111866	0.000426447
ENSG00000285280	5849	1.02593	519.704	463.235	3.32e-05	rs2486843	360801	360801	319	375	0.315657	7.57e-06	-0.0478848	0.0105914	0.0148985	0.0152364	0.00514435	0.000435273
ENSG00000234473	5893	1.02325	543.64	465.253	0.000926051	rs78292779	-929620	-929620	73	77	0.0648148	0.000363593	-0.063458	0.0176862	0.381062	0.384422	0.0890196	0.000413704
ENSG00000238754	5885	0.983658	568.943	468.784	0.0066325	rs142092170	589010	589010	17	17	0.0143098	0.00360072	-0.137364	0.0469776	0.977302	0.978093	0.184732	0.000361771
ENSG00000116747	5883	0.994365	521.806	457.714	2.02e-09	rs72740204	-10369	-10369	85	88	0.0740741	7.64e-11	0.0420954	0.00633908	0.0001	1.14e-06	5.96e-07	0.000404236
ENSG00000116750	5883	1.03896	604.214	469.774	8.43e-10	rs12141392	-34589	-34589	226	259	0.781987	4.91e-11	0.0309797	0.00461637	0.0001	2.85e-07	1.57e-07	0.000385003
ENSG00000023572	5958	1.02121	594.755	473.71	3.38e-42	rs9427838	-39850	-39850	263	305	0.743266	8.91e-48	0.13139	0.0081747	0.0001	3.01e-40	7.27e-40	0.000376487
ENSG00000134371	5968	1.00074	492.833	447.799	1.14e-07	rs1413141453	598502	598502	6	11	0.0518868	5.91e-09	-0.105142	0.0177767	0.0001	5.55e-05	2.5e-05	0.000434206
ENSG00000162630	6063	0.980552	558.334	465.101	0.000439318	rs10801173	-101259	-101259	302	356	0.700337	0.000154007	-0.0370609	0.00972323	0.223578	0.225679	0.0573462	0.000366001
ENSG00000232077	6193	1.03787	555.444	456.06	0.00271571	rs139968852	366398	366398	12	12	0.010101	0.00111517	-0.209496	0.0639213	0.766823	0.76712	0.153119	0.000417833
ENSG00000265986	6099	1.02332	561.783	472.974	0.000377429	rs1221538740	-656140	-656140	3	6	0.0348837	0.000147237	-0.238037	0.0622646	0.182282	0.182243	0.0477525	0.000400412
ENSG00000162687	6093	1.01657	528.257	466.662	7.65e-05	rs79110898	-840754	-840754	13	13	0.0109428	2.13e-05	-0.122339	0.0285249	0.0380962	0.0372825	0.0117069	0.000419583
ENSG00000000971	6074	0.973316	335.511	419.181	0.00068894	rs6683628	-443692	-443692	444	591	0.502525	0.000118569	-0.11897	0.0306823	0.216478	0.217388	0.0556144	0.000598809
ENSG00000244414	5899	0.999073	451.206	456.76	2.54e-34	rs60642321	33506	33506	225	259	0.218013	3.38e-40	-0.328493	0.0227471	0.0001	1.23e-31	2.24e-31	0.000472478
ENSG00000066279	5554	0.984647	391.141	441.676	0.00164537	rs1297350281	-75760	-75760	12	12	0.010101	0.00050583	-0.22533	0.0644006	0.479652	0.48239	0.106752	0.000527384
ENSG00000177888	5431	1.03343	468.436	464.741	8.74e-08	rs10922151	-212126	-212126	201	222	0.186869	8.26e-09	0.0269498	0.00460219	0.0001	2.88e-05	1.33e-05	0.000490747
ENSG00000134376	5511	1.03305	391.058	449.022	6.81e-07	rs6701681	-101543	-101543	146	172	0.855219	5.26e-08	0.127742	0.0231401	0.00019998	0.000199974	8.48e-05	0.000587345
ENSG00000233040	6022	1.04148	493.314	459.119	0.000402274	rs74862109	923466	923466	37	37	0.0311448	0.000125874	-0.129925	0.0336374	0.163884	0.165003	0.0438266	0.00047405
ENSG00000213047	5864	1.0073	470.778	462.953	3.35e-07	rs61458598	-421100	-421100	116	128	0.107744	3.67e-08	0.052255	0.00935317	0.00019998	0.0001477	6.36e-05	0.000461257
ENSG00000203724	5451	0.989438	428.595	450.428	3.65e-06	rs4539165	258	258	238	270	0.227273	4.07e-07	-0.0708774	0.0138192	0.00229977	0.00168169	0.000645211	0.000486633
ENSG00000151414	5313	1.04141	467.699	466.311	5.23e-09	rs17584411	-6151	-6151	111	117	0.0984849	3.41e-10	-0.114265	0.0178585	0.0001	1.41e-06	7.28e-07	0.000499933
ENSG00000207975	6207	1.0299	498.966	455.931	0.000990857	rs371930604	-541082	-541082	14	14	0.0121528	0.00034246	-0.212665	0.0590089	0.379962	0.375784	0.0873696	0.000457259
ENSG00000207759	6207	1.04697	601.381	474.078	0.00418826	rs192341416	199952	199952	15	15	0.0126263	0.0022611	0.182375	0.0594386	0.911909	0.912934	0.174702	0.0003934
ENSG00000229989	6354	1.04464	538.291	468.94	0.000184308	rs1296210	-164657	-164657	406	535	0.549663	6.08e-05	-0.0505651	0.0125115	0.0821918	0.0834669	0.0241396	0.000437354
ENSG00000116833	6795	1.05156	731.489	480.287	5.25e-18	rs9943087	-360276	-360276	147	156	0.131313	5.11e-20	0.368956	0.0386956	0.0001	6.78e-16	6.49e-16	0.000326555
ENSG00000203721	7338	0.980016	597.56	437.981	4.27e-05	rs6657571	-86200	-86200	417	540	0.545455	5.62e-06	-0.0490399	0.0106928	0.029597	0.0273397	0.00881389	0.000341554
ENSG00000162702	7322	1.0232	755.257	461.567	0.000692951	rs199737720	800448	800448	81	81	0.0764151	0.000246216	0.0266402	0.00721786	0.40066	0.396298	0.0911706	0.000297777
ENSG00000118193	7415	0.955439	513.747	410.134	1.6e-10	rs34428088	29151	29151	387	484	0.407407	2.25e-13	-0.0775665	0.0103102	0.0001	1.73e-07	9.67e-08	0.000374786
ENSG00000260088	7327	1.03253	920.839	471.089	3.83e-21	rs3806358	1047	1047	432	563	0.473906	5.81e-24	-0.150687	0.0142199	0.0001	9.42e-19	1.04e-18	0.000249201
ENSG00000118197	7327	1.02096	978.188	477.203	2.81e-57	rs12082129	11454	11454	319	375	0.315657	1.82e-64	-0.164036	0.00841356	0.0001	2.05e-55	7.71e-55	0.000228804
ENSG00000118200	7332	1.01176	1061.29	487.613	0.000323287	rs2809341	-110334	-110334	343	423	0.643939	0.000156324	-0.00996927	0.00261812	0.284672	0.285115	0.069716	0.000206674
ENSG00000231333	7193	1.04098	980.832	471.178	0.000887045	rs182889487	-420167	-420167	16	16	0.013468	0.000377212	-0.170377	0.0476159	0.568043	0.562575	0.120479	0.000238208
ENSG00000163362	7115	0.979558	586.604	417.029	2.39e-06	rs10733064	-7182	-7182	120	124	0.895623	8.15e-08	0.0878342	0.0161496	0.00129987	0.001615	0.000621017	0.000347562
ENSG00000116852	7045	1.01426	870.284	451.403	1.21e-13	rs169850	-63699	-63699	312	373	0.686027	5.34e-16	0.0377228	0.00451187	0.0001	7.57e-11	5.4e-11	0.000253421
ENSG00000229191	7049	0.98	764.534	445.184	8.81e-60	rs12140231	4852	4852	150	163	0.137205	5.27e-72	-0.23797	0.0113304	0.0001	9.02e-56	3.42e-55	0.000266958
ENSG00000234132	7043	0.99214	906.241	462.577	1.06e-107	rs57477179	-609	-609	139	151	0.127104	3.46e-125	0.920103	0.0290405	0.0001	6.33e-104	8.35e-103	0.0002316
ENSG00000232237	7038	1.03681	1052.03	473.516	0.00197998	rs79902311	233604	233604	21	22	0.0185185	0.000965505	-0.153795	0.0463421	0.870213	0.868001	0.168184	0.000220134
ENSG00000116857	7031	1.0186	1132.38	486.064	1.49e-75	rs7526291	-27306	-27306	350	434	0.36532	1.39e-83	0.0987032	0.00423644	0.0001	7.74e-74	5.07e-73	0.000196635
ENSG00000163395	7019	0.90103	316.462	343.967	0.000634479	rs831745	-29667	-29667	129	139	0.882997	1.89e-05	-0.148875	0.0344903	0.218178	0.222841	0.0567352	0.000530064
ENSG00000159166	6868	0.99053	914.872	459.389	0.00053804	rs1023486	-71598	-71598	288	340	0.286195	0.000177338	0.057401	0.015203	0.392961	0.39347	0.0906476	0.000228574
ENSG00000159173	6858	0.975671	894.41	459.431	9.4e-06	rs74136307	-346112	-346112	11	12	0.010101	1.59e-06	0.349876	0.0720898	0.010499	0.00949837	0.00330823	0.000225905
ENSG00000174307	6828	1.02619	1048.58	467.393	2.18e-07	rs11590527	83	83	366	468	0.606061	2.6e-08	-0.0423164	0.00748918	0.00029997	0.000181371	7.73e-05	0.000215883
ENSG00000224536	6766	1.03171	1308.59	498.301	1.91e-05	rs3753989	-977	-977	342	417	0.64899	8.74e-06	-0.0662667	0.0147603	0.020298	0.0216717	0.00711718	0.000175058
ENSG00000159176	6756	0.890541	560.635	409.773	3.34e-18	rs9628675	-5197	-5197	340	415	0.650673	1.89e-23	-0.177768	0.01699	0.0001	7.99e-14	6.78e-14	0.000290924
ENSG00000223396	6728	1.02313	1143.47	489.019	2.03e-11	rs3753987	-13748	-13748	343	418	0.648148	1.94e-12	-0.0966437	0.0134101	0.0001	1.53e-08	9.27e-09	0.000196658
ENSG00000134369	6687	1.021	995.458	468.482	6.08e-13	rs7551784	258993	258993	380	482	0.594276	1.15e-14	-0.0372069	0.00468345	0.0001	3.84e-10	2.61e-10	0.000224853
ENSG00000198700	6430	0.982339	601.014	415.346	1.55e-15	rs2820309	36666	36666	315	388	0.326599	1.05e-19	-0.0396212	0.00419406	0.0001	1.53e-12	1.21e-12	0.000341426
ENSG00000231871	6430	1.0331	1099.49	480.31	0.00075431	rs12023110	273009	273009	180	198	0.166667	0.00035815	-0.047215	0.0131444	0.550145	0.548503	0.118166	0.000208968
ENSG00000277681	6428	0.9999	1072.92	476.942	0.00236336	rs7412462	-760150	-760150	354	411	0.65404	0.00122818	-0.0430054	0.0132345	0.918208	0.921046	0.175939	0.000199093
ENSG00000198892	6406	1.01026	1126.78	485.48	4.64e-45	rs3738290	10524	10524	222	253	0.212963	7.76e-50	-0.161142	0.0097628	0.0001	1.97e-42	5.14e-42	0.000194016
ENSG00000223774	6396	1.03798	1066.4	478.783	5.68e-05	rs12117921	-32903	-32903	223	253	0.212963	1.94e-05	-0.0610351	0.0141609	0.0506949	0.0519328	0.0158125	0.00021771
ENSG00000163431	6361	0.975469	823.923	454.514	0.000765418	rs7517888	77059	77059	446	593	0.500842	0.000247585	0.0558106	0.0151272	0.474253	0.479962	0.106358	0.000245113
ENSG00000134375	6364	1.02019	1178.24	487.996	7.01e-07	rs58623305	13850	13850	438	572	0.481481	1.85e-07	0.0221969	0.00420155	0.00059994	0.000709499	0.000283872	0.000189639
ENSG00000176393	6354	1.01313	874.573	456.285	4.71e-15	rs7514996	10378	10378	15	17	0.0143098	1.66e-17	0.22642	0.0256868	0.0001	2.9e-12	2.26e-12	0.000251548
ENSG00000163435	6318	0.917063	472.032	394.143	1.64e-07	rs9427717	38864	38864	433	554	0.46633	9.13e-10	0.088699	0.0142261	0.00049995	0.000175625	7.5e-05	0.000370613
ENSG00000143862	6140	1.05087	1033.94	478.219	0.000206292	rs11581162	597	597	375	465	0.608586	8.14e-05	0.0184494	0.00464647	0.172283	0.173196	0.0457296	0.000230715
ENSG00000243323	6133	1.0327	1006.53	476.733	3.69e-15	rs12091060	-23	-23	200	224	0.188552	6.1e-17	0.139281	0.0161088	0.0001	1.55e-12	1.23e-12	0.000228072
ENSG00000133067	6107	1.00164	1086.95	487.986	0.00178495	rs805958	414458	414458	173	184	0.845118	0.0010262	0.066952	0.0202807	0.857814	0.856186	0.166312	0.000197296
ENSG00000077152	5883	0.985558	738.991	444.513	2.38e-10	rs61821698	7637	7637	53	54	0.0454545	3.03e-12	-0.199387	0.0279253	0.0001	2.21e-07	1.23e-07	0.000279758
ENSG00000077157	5880	1.01424	989.333	474.671	7.95e-06	rs75584173	-139975	-139975	18	20	0.016835	1.94e-06	-0.0723356	0.0150303	0.00679932	0.00726614	0.00257822	0.000222919
ENSG00000232626	5904	1.02874	1079.29	490.55	0.000261082	rs10920333	-326313	-326313	334	409	0.655724	0.000129519	0.0442003	0.0114647	0.235376	0.233419	0.0590565	0.000210898
ENSG00000236439	5859	1.0308	919.117	470.274	0.00217734	rs61821709	-748698	-748698	33	34	0.0286195	0.00103273	-0.109668	0.0332383	0.859214	0.858277	0.166653	0.000248744
ENSG00000226862	5704	0.985598	798.179	457.913	0.000642288	rs11585582	-369612	-369612	57	60	0.050505	0.000212823	-0.10354	0.0277683	0.40186	0.408297	0.0933283	0.000259039
ENSG00000143858	5701	1.00873	1053.66	490.621	5.26e-10	rs12032489	-23333	-23333	330	396	0.333333	7.5e-11	0.110904	0.0166933	0.0001	4.87e-07	2.63e-07	0.000206778
ENSG00000235449	5696	1.00301	1028.86	487.315	0.00095381	rs7549561	369843	369843	369	457	0.38468	0.000511297	0.0368709	0.0105467	0.621938	0.624056	0.130552	0.000209074
ENSG00000117139	5752	1.01162	995.711	477.014	0.000600323	rs6668522	7309	7309	282	333	0.280303	0.00026446	0.0110182	0.00300045	0.442656	0.444369	0.0998843	0.000220214
ENSG00000260021	5763	0.996719	879.164	463.911	0.00200772	rs140409943	-833510	-833510	21	22	0.0185497	0.00086857	-0.142001	0.0424046	0.829517	0.830001	0.162475	0.000241228
ENSG00000228288	5763	1.00607	1030.89	487.957	6.16e-05	rs115206610	62920	62920	14	15	0.0126263	2.54e-05	-0.157665	0.0371152	0.060194	0.0603526	0.0180929	0.000210093
ENSG00000214796	5841	1.04798	919.478	466.894	7.37e-10	rs11578806	1837	1837	424	539	0.546296	3.67e-11	0.050512	0.00747568	0.0001	3.36e-07	1.83e-07	0.000257868
ENSG00000234996	5875	1.03152	1130.3	493.322	0.000415922	rs138401339	499407	499407	15	15	0.0126263	0.000224494	0.15887	0.0427657	0.363464	0.36001	0.084364	0.000202586
ENSG00000183155	5899	0.990278	1024.07	485.199	0.000476247	rs12044820	78415	78415	25	27	0.0227273	0.000230893	-0.0626511	0.0168981	0.39526	0.390809	0.090156	0.000204085
ENSG00000117153	5943	1.01798	1036.67	484.617	1.1e-17	rs114170147	-1623	-1623	59	61	0.0513468	1.69e-19	-0.0839404	0.00894049	0.0001	6.34e-15	5.73e-15	0.000214495
ENSG00000159346	5956	0.924313	485.361	403.839	6.88e-16	rs7539542	-17727	-17727	350	424	0.643098	1.08e-20	-0.0408149	0.00419826	0.0001	3.03e-12	2.35e-12	0.000367203
ENSG00000159348	5950	1.03686	1041.65	488.258	0.000209409	rs10920537	397	397	349	417	0.35101	9.8e-05	-0.0208663	0.00531642	0.184682	0.181997	0.0477032	0.000222348
ENSG00000163444	5861	0.928773	551.064	419.937	0.000301199	rs1774847	17765	17765	446	590	0.496633	4.22e-05	-0.0179467	0.00434624	0.172683	0.179389	0.0471269	0.000327109
ENSG00000143847	5871	1.0322	1081.05	494.509	7.43e-08	rs1690833	-13850	-13850	369	468	0.393939	1.94e-08	0.0495202	0.00868253	0.00019998	5.85e-05	2.62e-05	0.000212127
ENSG00000163485	5882	1.01985	1074.62	489.874	1.85e-16	rs4950924	60986	60986	336	434	0.36532	5.88e-18	-0.0733692	0.00820083	0.0001	1.1e-13	9.29e-14	0.000207768
ENSG00000234775	5828	0.991799	855.159	465.381	0.00196612	rs1970962	508994	508994	283	334	0.718855	0.000864147	-0.0397801	0.011874	0.817018	0.816478	0.160549	0.000245242
ENSG00000233791	5834	1.04333	906.262	469.195	4.53e-09	rs149207056	8629	8629	16	17	0.0143098	3.28e-10	0.297435	0.0464374	0.0001	2.35e-06	1.19e-06	0.000259088
ENSG00000159388	5837	0.998407	769.935	454.502	1.83e-06	rs55810826	-2	-2	175	194	0.1633	2.04e-07	-0.0481008	0.00913757	0.00189981	0.0014276	0.00055201	0.000276498
ENSG00000122176	5921	0.896689	181.17	279.307	0.0129697	rs921148947	452411	452411	75	75	0.0631313	0.000554382	-0.169172	0.0486994	0.927807	0.92228	0.176134	0.000915181
ENSG00000058668	6190	0.997542	1075.4	487.61	1.47e-09	rs77163083	-62824	-62824	173	194	0.1633	2.03e-10	-0.0820033	0.0126488	0.0001	1.63e-06	8.4e-07	0.000197581
ENSG00000221643	6242	1.0381	1144.51	487.563	0.000337818	rs111241075	-3586	-3586	261	308	0.259259	0.000163937	0.0498606	0.0131361	0.305469	0.303105	0.0732648	0.000202903
ENSG00000058673	6268	1.05282	1070.97	482.222	0.000507732	rs10800917	-430432	-430432	397	522	0.560606	0.000237082	0.0358883	0.00969767	0.39966	0.394082	0.0907585	0.000223643
ENSG00000257315	6268	1.02781	1036.06	478.556	0.000477254	rs144584303	72982	72982	12	12	0.010101	0.000209337	0.184009	0.0492927	0.376662	0.376735	0.0875635	0.000219256
ENSG00000182004	6296	0.998554	920.462	465.219	6.63e-10	rs35710405	5342	5342	128	135	0.113636	3e-11	0.0536361	0.00790097	0.0001	6.24e-07	3.33e-07	0.000231363
ENSG00000143842	6436	1.03394	1110.84	487.454	0.000689316	rs145312759	-37500	-37500	193	208	0.175084	0.000358484	0.0276707	0.00770392	0.523848	0.519116	0.113184	0.000207205
ENSG00000286572	6437	1.0278	1100.18	481.922	0.000532768	rs7515776	-887391	-887391	157	174	0.146465	0.000248989	-0.063379	0.0171854	0.431957	0.430089	0.0973933	0.000206474
ENSG00000261065	6489	1.01647	966.284	469.861	5.72e-16	rs41310865	-3294	-3294	24	24	0.020202	4.29e-18	0.367486	0.0408931	0.0001	3.45e-13	2.83e-13	0.000229359
ENSG00000143845	6483	1.0304	1009.92	475.307	6.55e-06	rs145148095	71486	71486	14	14	0.0117845	1.58e-06	0.106287	0.0218941	0.00459954	0.00558907	0.00201646	0.000226187
ENSG00000174567	6408	1.02056	806.89	460.852	2.86e-05	rs72749760	2194	2194	104	109	0.0917508	6.02e-06	0.0861339	0.0188429	0.0205979	0.0209175	0.00689497	0.000277124
ENSG00000219133	6402	0.990308	969.346	484.293	0.000154551	rs1453512892	310737	310737	19	19	0.0169643	6.56e-05	0.159222	0.0395739	0.145385	0.142354	0.0386277	0.000215621
ENSG00000143850	6421	1.03053	855.766	471.053	9.73e-08	rs45492294	-127522	-127522	106	109	0.0917508	1.17e-08	-0.0449963	0.00776647	0.0001	6.17e-05	2.76e-05	0.000267003
ENSG00000158615	6439	1.0102	787.155	456.063	3.88e-06	rs5007570	222	222	224	263	0.77862	5.15e-07	0.0268467	0.00528231	0.00259974	0.00285933	0.0010698	0.000277678
ENSG00000133056	6446	0.990728	896.639	467.039	2.98e-10	rs11240750	-4148	-4148	417	557	0.468855	1.3e-11	-0.0327319	0.00473139	0.0001	3.09e-07	1.69e-07	0.000233327
ENSG00000198625	6465	1.02582	881.019	466.724	0.000680445	rs2975631	-392019	-392019	139	149	0.125421	0.000261028	-0.0233328	0.00634802	0.443556	0.438452	0.0988742	0.00025673
ENSG00000170382	6553	1.03063	932.123	476.705	2.84e-05	rs10900424	26143	26143	174	200	0.83165	8.54e-06	0.0687721	0.0153017	0.0232977	0.0230862	0.00754273	0.000245184
ENSG00000163531	6517	0.949561	526.854	413.478	1.44e-05	rs16854920	168390	168390	321	394	0.33165	7.27e-07	0.0234905	0.00468571	0.0119988	0.00984205	0.00342016	0.00036028
ENSG00000229657	6547	1.03426	1086.1	488.503	4.61e-36	rs2068667	1943	1943	293	347	0.292088	1.29e-39	0.15155	0.0105884	0.0001	3.86e-34	7.68e-34	0.000212073
ENSG00000184144	6525	0.992977	719.287	445.409	4.44e-07	rs79852451	-11590	-11590	63	66	0.0555556	2.78e-08	0.216988	0.0384857	0.00059994	0.000338532	0.000139917	0.000292345
ENSG00000174529	6490	0.982343	709.611	443.851	1.76e-19	rs61822565	23743	23743	367	464	0.390572	2.56e-23	-0.0771024	0.00739345	0.0001	2.41e-16	2.36e-16	0.000289185
ENSG00000117222	6505	1.0098	772.233	449.121	8.65e-11	rs16937	-55689	-55689	338	416	0.649832	1.17e-12	-0.0326563	0.00448409	0.0001	5.66e-08	3.28e-08	0.000282788
ENSG00000133059	6469	1.01944	1025.7	486.633	1.11e-09	rs1572993	-135744	-135744	409	535	0.450337	1.43e-10	0.028597	0.00437267	0.0001	8.65e-07	4.56e-07	0.000217484
[truncated: 21,621 more rows]

## Sheet: TableS3_top_sQTLs
phenotype_id	num_var	beta_shape1	beta_shape2	true_df	pval_true_df	variant_id	start_distance	end_distance	ma_samples	ma_count	af	pval_nominal	slope	slope_se	pval_perm	pval_beta	qval	pval_nominal_threshold
1:18366:24738:clu_2919_-	4337	1.00958	1048.67	487.268	0.00215311	rs376499806	630776	630776	4	6	0.0163043	0.00082314	-0.204645	0.0608596	0.89611	0.893958	0.656389	1.23e-05
1:18379:24738:clu_2919_-	4337	1.00959	1048.67	487.268	0.00215311	rs376499806	630770	630770	4	6	0.0163043	0.00082314	0.204645	0.0608596	0.89611	0.893958	0.656389	1.23e-05
1:188889:195263:clu_2920_-	5091	1.00177	2366.34	585.81	0.000423703	rs80126121	544624	544624	267	268	0.22597	0.000457817	0.0826007	0.0234362	0.632437	0.632401	0.59762	5.25e-06
1:188902:195263:clu_2920_-	5091	1.00177	2366.34	585.81	0.000423702	rs80126121	544618	544618	267	268	0.22597	0.000457816	-0.0826007	0.0234362	0.632437	0.632401	0.59762	5.25e-06
1:505103:514359:clu_2921_-	6441	0.990285	1946.24	522.615	4.47e-37	rs80171183	244074	244074	73	73	0.0615514	6.81e-41	0.087226	0.0060134	0.0001	1.83e-33	5.94e-32	6.03e-06
1:514423:522859:clu_2922_-	6486	1.02203	2108.1	524.531	7.68e-23	rs143434963	-247958	-247958	207	208	0.175084	4.78e-25	-0.0493436	0.00455279	0.0001	6.18e-20	1.18e-18	6.49e-06
1:517266:522859:clu_2922_-	6493	1.00355	2110.4	531.569	4.16e-19	rs143434963	-249379	-249379	207	208	0.175084	1.13e-20	0.0409336	0.00422494	0.0001	7.75e-16	1.2e-14	5.94e-06
1:505103:749238:clu_2921_-	6945	0.974505	971.494	436.068	6.11e-69	rs80171183	126635	126635	73	73	0.0615514	6.06e-91	-0.114723	0.00470279	0.0001	2.76e-64	2.17e-62	1.12e-05
1:514423:764723:clu_2922_-	6992	0.970757	1607.32	494.919	4.13e-19	rs143434963	-368890	-368890	207	208	0.175084	4.32e-22	-0.0337387	0.00335012	0.0001	1.87e-15	2.84e-14	6.62e-06
1:729804:733307:clu_2923_-	7551	1.0098	1365.25	475.806	0.0011322	rs1170372016	932001	932001	7	13	0.0115453	0.000328808	0.174881	0.0484013	0.786621	0.783997	0.635519	9.45e-06
1:733213:733307:clu_2923_-	7560	1.01004	1365.88	475.785	0.0011325	rs1170372016	930296	930296	7	13	0.0115453	0.000328809	-0.174881	0.0484013	0.786821	0.784165	0.635557	9.46e-06
1:746818:749238:clu_2921_-	7650	0.981275	1031.13	436.307	3.82e-71	rs80171183	5777	5777	73	73	0.0615514	8.1e-94	-0.151045	0.00605534	0.0001	7.26e-67	6.06e-65	1.09e-05
1:746818:756077:clu_2921_-	7675	0.975154	693.13	377.384	5.12e-65	rs80171183	2358	2358	73	73	0.0615514	8.67e-99	0.178542	0.00689476	0.0001	1.21e-60	8.74e-59	1.57e-05
1:759123:764723:clu_2922_-	7708	0.99999	2783.42	547.695	9.07e-24	rs143434963	-491240	-491240	207	208	0.175084	4.91e-25	0.0421486	0.00388996	0.0001	2.53e-20	4.94e-19	4.42e-06
1:829104:847654:clu_10_+	7844	1.01252	2206.35	526.82	5.71e-19	rs28527770	-22004	-22004	161	180	0.151515	1.08e-20	0.0654784	0.00675438	0.0001	8.16e-16	1.27e-14	5.93e-06
1:829104:851927:clu_10_+	7849	0.971371	1432.45	477.6	2.26e-19	rs28527770	-24140	-24140	161	180	0.151515	3.75e-23	-0.0764475	0.00738571	0.0001	9.08e-16	1.41e-14	7.45e-06
1:847806:851927:clu_10_+	7871	1.01344	2745.92	551.839	0.000327686	rs74530310	846709	846709	13	14	0.0118243	0.000233423	0.0728244	0.0196662	0.586441	0.58734	0.585155	4.78e-06
1:852110:852671:clu_11_+	7878	1.03893	2049.53	518.205	0.000999674	rs1158572837	-13883	-13883	14	14	0.0117845	0.00050429	-0.0756366	0.0216213	0.865613	0.862875	0.650523	7.21e-06
1:852110:853391:clu_11_+	7878	0.948836	572.014	368.542	1.38e-13	rs6594026	-5150	-5150	164	188	0.158249	1.77e-20	-0.0439195	0.00455837	0.0001	2.65e-10	2.88e-09	1.66e-05
[truncated: 105,804 more rows]

## Sheet: TableS4_top_caQTLs
phenotype_id	num_var	beta_shape1	beta_shape2	true_df	pval_true_df	variant_id	start_distance	end_distance	ma_samples	ma_count	af	pval_nominal	slope	slope_se	pval_perm	pval_beta	qval	pval_nominal_threshold
[truncated: 95,859 more rows]

[truncated: 12 more sheets: TableS5_top_independent_eQTLs, TableS6_top_independent_sQTLs, TableS7_top_independent_caQTLs, TableS8_eQTL_GWAS_intersection, TableS9_sQTL_GWA, TableS10_caQTL_G, TableS11_C9orf72, TableS12_C9orf72, TableS13_C9orf72, TableS14_ALS_Com, TableS15_AALS_Em, TableS16_rs24928]
